# Supplementary material for: Computational identification of hepatitis C virus associated microRNA-mRNA regulatory modules in human livers
Source: BMC Genomics. 2009 Aug 11;10:373. doi: 10.1186/1471-2164-10-373 (PMC2907698; doi:10.1186/1471-2164-10-373)
Supplement: Additional file 2 — Complete lists of genes in identified modules. This file includes tab-delimited text files, one for each identified module, listing all miRNAs and mRNAs and the correlation coefficients between them. It also has the details on target prediction, including the class of seed match and comparison with predictions from miRBase and TargetScan. [file 1471-2164-10-373-S2.zip]

Archive with 39 entries (39 files):
- desc.xls
- module.101.mir2mrna.cor.tab
- module.102.mir2mrna.cor.tab
- module.10.mir2mrna.cor.tab
- module.13.mir2mrna.cor.tab
- module.15.mir2mrna.cor.tab
- module.16.mir2mrna.cor.tab
- module.170.mir2mrna.cor.tab
- module.18.mir2mrna.cor.tab
- module.1.mir2mrna.cor.tab
- module.27.mir2mrna.cor.tab
- module.28.mir2mrna.cor.tab
- module.29.mir2mrna.cor.tab
- module.2.mir2mrna.cor.tab
- module.30.mir2mrna.cor.tab
- module.36.mir2mrna.cor.tab
- module.37.mir2mrna.cor.tab
- module.39.mir2mrna.cor.tab
- module.43.mir2mrna.cor.tab
- module.4.mir2mrna.cor.tab
- module.50.mir2mrna.cor.tab
- module.52.mir2mrna.cor.tab
- module.55.mir2mrna.cor.tab
- module.56.mir2mrna.cor.tab
- module.57.mir2mrna.cor.tab
- module.58.mir2mrna.cor.tab
- module.59.mir2mrna.cor.tab
- module.60.mir2mrna.cor.tab
- module.63.mir2mrna.cor.tab
- module.73.mir2mrna.cor.tab
- module.76.mir2mrna.cor.tab
- module.78.mir2mrna.cor.tab
- module.79.mir2mrna.cor.tab
- module.7.mir2mrna.cor.tab
- module.81.mir2mrna.cor.tab
- module.87.mir2mrna.cor.tab
- module.8.mir2mrna.cor.tab
- module.94.mir2mrna.cor.tab
- module.96.mir2mrna.cor.tab
