# Supplementary material for: Computational identification of hepatitis C virus associated microRNA-mRNA regulatory modules in human livers
Source: BMC Genomics. 2009 Aug 11;10:373. doi: 10.1186/1471-2164-10-373 (PMC2907698; doi:10.1186/1471-2164-10-373)
Supplement: Additional file 2 — Complete lists of genes in identified modules. This file includes tab-delimited text files, one for each identified module, listing all miRNAs and mRNAs and the correlation coefficients between them. It also has the details on target prediction, including the class of seed match and comparison with predictions from miRBase and TargetScan. [file 1471-2164-10-373-S2.zip › desc.xls]

## Sheet: desc. module 101
The additional file 2 is an archived file including tab-delimited text files, one for each identified modules. Each file was named based on the same module identifiers as shown in Table 1. For example, file 'module.1.mir2mrna.cor.tab' corresponds to module 1 in Table 1. Each file was formatted in the same way as illustrated below.
		miR-target pearson correlation coefficients			Columns with names as miRNA identifiers labeled with '.seed' show target prediction information. As an example highligted in yellow, '2-7' indicates the 3' UTR of gene '22936' has a seed match of class '2-7' to miRNA 'has-miR-26a' (see main texts for details on seed classes). '^' indicates that this prediction matchs to other predictions: ^1, miRBase v5; ^2: TargetScan 4.2; ^3 TargetScan 4.2 cons…
	GeneID	hsa-miR-21	hsa-miR-26a	hsa-miR-26b	hsa-miR-21.seed	hsa-miR-26a.seed	hsa-miR-26b.seed	GeneSymbol
	120534	-0.583346	-0.635265	-0.602787	2-7 ^1,2	2-8 ^1,2	2-8 ^1,2	C11orf46
	18	-0.643732	-0.676511	-0.712488	2-8 ^1,2,3	2-8 ^1,2,3	2-8 ^1,2,3	ABAT
	22936	-0.560358	-0.634428	-0.602147	2-8 ^1,2,3	2-7 ^1,2,3	2-7 ^1,2,3	ELL2
	27042	-0.620654	-0.671018	-0.605349	2-8 ^1,2,3	2-7 ^1,2,3	2-7 ^1,2,3	C1orf107
	29968	-0.598769	-0.600275	-0.66529	2-7 ^1,2	2-7.A1 ^1,2	2-7.A1 ^1,2	PSAT1
	3556	-0.590319	-0.579782	-0.602061	2-8 ^1,2,3	2-7.A1 ^1,2,3	2-7.A1 ^1,2,3	IL1RAP
	4601	-0.689316	-0.601537	-0.571736	2-7 ^1,2,3	1-8 ^1,2,3	1-8 ^1,2,3	MXI1
	51444	-0.585033	-0.658058	-0.578015	2-7 ^1,2,3	2-7.A1 ^1,2,3	2-7.A1 ^1,2,3	RNF138
	79582	-0.609446	-0.775273	-0.601997	2-7.A1 ^1,2	2-7 ^1,2	2-7 ^1,2	SPAG16
	8674	-0.606734	-0.71858	-0.604055	2-7 ^1,2,3	2-7.A1 ^1,2,3	2-7.A1 ^1,2,3	VAMP4
	9782	-0.590644	-0.754567	-0.658525	2-7.A1 ^1,2,3	2-7.A1 ^1,2,3	2-7.A1 ^1,2,3	MATR3
