# Supplementary material for: Computational identification of hepatitis C virus associated microRNA-mRNA regulatory modules in human livers
Source: BMC Genomics. 2009 Aug 11;10:373. doi: 10.1186/1471-2164-10-373 (PMC2907698; doi:10.1186/1471-2164-10-373)
Supplement: Additional file 2 — Complete lists of genes in identified modules. This file includes tab-delimited text files, one for each identified module, listing all miRNAs and mRNAs and the correlation coefficients between them. It also has the details on target prediction, including the class of seed match and comparison with predictions from miRBase and TargetScan. [file 1471-2164-10-373-S2.zip › module.101.mir2mrna.cor.tab]

GeneID	hsa-miR-21	hsa-miR-26a	hsa-miR-26b	hsa-miR-21.seed	hsa-miR-26a.seed	hsa-miR-26b.seed	GeneSymbol
120534	-0.583345540018074	-0.635265366917728	-0.602787286801897	2-7 ^1	2-8 ^2	2-8 ^2	C11orf46
18	-0.643732232596974	-0.676510787883952	-0.712487958252236	2-8 ^2	2-8 ^2	2-8 ^2	ABAT
22936	-0.56035799356109	-0.634427798771342	-0.602146965973833	2-8	2-7	2-7	ELL2
27042	-0.620653733163215	-0.671018345890982	-0.605348608712621	2-8 ^2	2-7	2-7	C1orf107
29968	-0.598769078350703	-0.600275206789346	-0.665290098663507	2-7	2-7.A1 ^2	2-7.A1 ^2	PSAT1
3556	-0.590319033266062	-0.579782254828635	-0.602061387414607	2-8 ^2	2-7.A1 ^2	2-7.A1 ^2	IL1RAP
4601	-0.689315984109491	-0.601536506097687	-0.571735619905996	2-7	1-8 ^2,3	1-8 ^2,3	MXI1
51444	-0.585032894560389	-0.658057652340474	-0.578014545349665	2-7	2-7.A1 ^2,3	2-7.A1 ^2,3	RNF138
79582	-0.609446156871947	-0.775272690703878	-0.601996561696319	2-7.A1	2-7	2-7	SPAG16
8674	-0.606733738486013	-0.718580242225478	-0.604055054035434	2-7	2-7.A1	2-7.A1	VAMP4
9782	-0.590644496045103	-0.754566639467215	-0.658525291096625	2-7.A1 ^2,3	2-7.A1 ^2,3	2-7.A1 ^2,3	MATR3
