# Supplementary material for: Computational identification of hepatitis C virus associated microRNA-mRNA regulatory modules in human livers
Source: BMC Genomics. 2009 Aug 11;10:373. doi: 10.1186/1471-2164-10-373 (PMC2907698; doi:10.1186/1471-2164-10-373)
Supplement: Additional file 2 — Complete lists of genes in identified modules. This file includes tab-delimited text files, one for each identified module, listing all miRNAs and mRNAs and the correlation coefficients between them. It also has the details on target prediction, including the class of seed match and comparison with predictions from miRBase and TargetScan. [file 1471-2164-10-373-S2.zip › module.10.mir2mrna.cor.tab]

GeneID	hsa-miR-296	hsa-miR-296.seed	GeneSymbol
10057	-0.60502600021909	2-7	ABCC5
10290	-0.57107085472147	1-8	SPEG
10425	-0.601047706547132	2-7	ARIH2
10514	-0.571778705872985	2-7	MYBBP1A
10723	-0.624578382872968	2-8 ^2	SLC12A7
10749	-0.587721833714031	2-8 ^2	KIF1C
10801	-0.619659387052924	2-7.A1 ^2	SEPT9
1119	-0.627836334657048	2-7	CHKA
140459	-0.675354539091096	2-7	ASB6
1427	-0.590368121164668	1-8 ^2	CRYGS
144360	-0.634655536558244	2-7.A1 ^2	FLJ32894
151	-0.625861862691204	2-7	ADRA2B
155400	-0.621556606182708	2-7	NSUN5B
1912	-0.586735205676559	1-8 ^2	PHC2
200539	-0.60525994733674	2-7.A1 ^2	ANKRD23
203054	-0.564320801198242	2-8 ^2	ADCK5
22955	-0.649370480186112	2-8 ^2	SCMH1
23092	-0.561963099539549	2-7	ARHGAP26
23154	-0.59322214213431	2-7.A1 ^2	NCDN
23164	-0.592447333448644	1-8 ^2	M-RIP
2317	-0.65588285041917	1-8 ^2	FLNB
23193	-0.621696144346089	2-7	GANAB
23225	-0.569202235390221	2-7	NUP210
23265	-0.573113405985055	2-7	EXOC7
259173	-0.689985032275593	2-7	ALS2CL
2648	-0.582140841725074	1-8 ^2	GCN5L2
2819	-0.586003713782555	1-8 ^2	GPD1
283899	-0.605130906218439	2-8 ^2	CCDC95
284904	-0.666204074991311	1-8 ^2	SEC14L4
29057	-0.627967680957703	2-7.A1 ^2	TMEM29
3636	-0.670061892923678	2-7	INPPL1
3801	-0.615413683946246	2-7	KIFC3
3817	-0.616587623146899	1-8 ^2	KLK2
3993	-0.6568513368162	2-7	LLGL2
410	-0.607914371949046	2-7	ARSA
4832	-0.56989890664095	2-7.A1 ^2	NME3
497190	-0.573488857480784	2-8 ^2	LOC497190
51168	-0.566954137557417	2-8 ^2	MYO15A
5129	-0.683638506828856	2-8 ^2	PCTK3
51409	-0.66902468570742	2-8 ^2	HEMK1
5426	-0.5723216816071	2-8 ^2	POLE
54540	-0.653160539723365	2-8	FLJ10404
54905	-0.598670554302029	2-7	CYP2W1
55226	-0.586012153432282	2-7	NAT10
55627	-0.588781639179893	2-7	SMPD4
55691	-0.66775501479635	2-7.A1 ^2,3	FRMD4A
55695	-0.645806235097273	2-7	NSUN5
55738	-0.574432571622823	2-7.A1 ^2	ARFGAP1
56850	-0.604732113121636	2-7.A1	GRIPAP1
57060	-0.587166996269819	1-8 ^2	PCBP4
57506	-0.601897862749264	2-7	VISA
57647	-0.576466734901382	2-8 ^2	DHX37
6257	-0.58019127640217	2-8 ^2	RXRB
63925	-0.60933290210234	2-7.A1 ^2	ZNF335
6693	-0.564074010893486	2-7	SPN
6901	-0.659062388004866	1-8 ^2	TAZ
7070	-0.565882840046834	1-8 ^2	THY1
7517	-0.580318498913904	2-8 ^2	XRCC3
7629	-0.718886767650738	2-8 ^2	ZNF76
79006	-0.706606946840613	2-7.A1 ^2	METRN
79784	-0.624041178941182	1-8 ^2	MYH14
79970	-0.596999629014918	2-7.A1 ^2	ZNF767
80063	-0.61679009105727	1-8 ^2	ATF7IP2
8019	-0.574216150004395	2-7	BRD3
80271	-0.612887053503951	2-7	ITPKC
80346	-0.591535257027534	2-7.A1 ^2	REEP4
80758	-0.62691580478687	2-7	PRR7
81669	-0.641038426983698	2-7 ^2	CCNL2
83637	-0.623893322140694	2-8 ^2	ZMIZ2
84839	-0.579243094358748	2-8 ^2	RAX2
8659	-0.74711033941122	2-7.A1 ^2	ALDH4A1
8911	-0.577640735407521	2-8 ^2	CACNA1I
9020	-0.569122519993357	2-8 ^2	MAP3K14
91179	-0.60735647991257	2-7.A1 ^2	SCARF2
9253	-0.661751750941159	1-8 ^2,3	NUMBL
92715	-0.637328138968796	2-7	WDR85
9904	-0.614057336204526	2-8 ^2	RBM19
