# Supplementary material for: Computational identification of hepatitis C virus associated microRNA-mRNA regulatory modules in human livers
Source: BMC Genomics. 2009 Aug 11;10:373. doi: 10.1186/1471-2164-10-373 (PMC2907698; doi:10.1186/1471-2164-10-373)
Supplement: Additional file 2 — Complete lists of genes in identified modules. This file includes tab-delimited text files, one for each identified module, listing all miRNAs and mRNAs and the correlation coefficients between them. It also has the details on target prediction, including the class of seed match and comparison with predictions from miRBase and TargetScan. [file 1471-2164-10-373-S2.zip › module.13.mir2mrna.cor.tab]

GeneID	hsa-miR-21	hsa-miR-21.seed	GeneSymbol
10060	-0.70034699829413	2-7.A1 ^2	ABCC9
11034	-0.596882769326888	2-7	DSTN
11278	-0.564837048224308	1-8 ^2	KLF12
114928	-0.701659927446426	2-7.A1 ^1,2	GPRASP2
1193	-0.574465304822091	1-8 ^2	CLIC2
120534	-0.583345540018074	2-7 ^1	C11orf46
130507	-0.561192220027516	2-8 ^2,3	UBR3
131118	-0.575852971732193	2-7	DNAJC19
134147	-0.67669473276031	2-7.A1 ^2	CMBL
1432	-0.620464783353438	2-7	MAPK14
18	-0.643732232596974	2-8 ^2	ABAT
1979	-0.560878606006782	2-8 ^2	EIF4EBP2
200407	-0.667997789382564	2-7	CREG2
202151	-0.597898700631022	2-8 ^1,2	RANBP3L
2060	-0.583238394642096	2-7	EPS15
223	-0.629191343481338	2-7.A1 ^2	ALDH9A1
22936	-0.56035799356109	2-8	ELL2
26577	-0.682655717408165	2-7	PCOLCE2
27042	-0.620653733163215	2-8 ^2	C1orf107
27163	-0.60619706623572	2-7	ASAHL
28986	-0.591580532395237	2-8 ^1,2	MAGEH1
29968	-0.598769078350703	2-7	PSAT1
30832	-0.591387236530182	2-7	ZNF354C
3556	-0.590319033266062	2-8 ^2	IL1RAP
3910	-0.570553965106877	1-8	LAMA4
4005	-0.6082659722389	2-7	LMO2
4128	-0.692618839061594	2-8 ^2	MAOA
4212	-0.612264050538108	2-7	MEIS2
4601	-0.689315984109491	2-7	MXI1
51166	-0.585720447728268	2-7.A1 ^2	AADAT
51444	-0.585032894560389	2-7	RNF138
55137	-0.570083736785365	2-7.A1 ^2	FIGN
55313	-0.60642729205314	2-7	FLJ11151
57088	-0.568243084382911	2-7	PLSCR4
57393	-0.588698665126465	1-8 ^1,2	TMEM27
57733	-0.714159671401919	2-8 ^1,2	GBA3
6309	-0.564841225626499	1-8 ^2	SC5DL
6392	-0.636835850442914	2-7	SDHD
7095	-0.571422279337051	2-8 ^2	TLOC1
79582	-0.609446156871947	2-7.A1	SPAG16
79589	-0.598102810562342	2-7	RNF128
79944	-0.583378220639052	2-7	L2HGDH
81494	-0.664590000220632	2-7	CFHR5
84078	-0.718625252548264	1-8 ^2	KBTBD7
8436	-0.578585720342496	2-8 ^2	SDPR
84899	-0.613304797183944	2-7	TMTC4
8674	-0.606733738486013	2-7	VAMP4
8864	-0.564893108811581	2-8 ^2,3	PER2
89822	-0.591316219366229	2-7	KCNK17
900	-0.590497868586394	2-7.A1 ^2	CCNG1
9782	-0.590644496045103	2-7.A1 ^2,3	MATR3
