# Supplementary material for: Computational identification of hepatitis C virus associated microRNA-mRNA regulatory modules in human livers
Source: BMC Genomics. 2009 Aug 11;10:373. doi: 10.1186/1471-2164-10-373 (PMC2907698; doi:10.1186/1471-2164-10-373)
Supplement: Additional file 2 — Complete lists of genes in identified modules. This file includes tab-delimited text files, one for each identified module, listing all miRNAs and mRNAs and the correlation coefficients between them. It also has the details on target prediction, including the class of seed match and comparison with predictions from miRBase and TargetScan. [file 1471-2164-10-373-S2.zip › module.15.mir2mrna.cor.tab]

GeneID	hsa-miR-26a	hsa-miR-26a.seed	GeneSymbol
10090	-0.587175096097206	2-8 ^2	UST
10285	-0.583227949664251	2-7.A1 ^2	SMNDC1
10289	-0.619392355161834	2-7	EIF1B
10550	-0.582476304539095	2-7	ARL6IP5
10678	-0.66702513449038	2-7	B3GNT2
1073	-0.599910834167953	2-7	CFL2
10788	-0.658736618968268	2-7.A1 ^2	IQGAP2
10890	-0.600940525046782	2-7	RAB10
10894	-0.612718884654635	2-7	LYVE1
10905	-0.564508619684682	1-8 ^2	MAN1A2
10979	-0.655324236444312	2-7.A1 ^1,2	PLEKHC1
11179	-0.568760686916368	1-8 ^1,2	ZNF277
11231	-0.56082587559344	2-8 ^2	SEC63
11275	-0.680472715887424	2-7.A1 ^2	KLHL2
115207	-0.607323520783744	2-7	KCTD12
120	-0.564140541584887	2-7	ADD3
120534	-0.635265366917728	2-8 ^2	C11orf46
124936	-0.560344776661605	2-7.A1 ^2	CYB5D2
130507	-0.61263818277422	1-8 ^2,3	UBR3
130814	-0.659913002457947	2-7.A1 ^2	PQLC3
134145	-0.633484807917175	2-7	LOC134145
134218	-0.641926328373921	2-8 ^2,3	DNAJC21
1353	-0.605067517328263	2-7	COX11
1356	-0.594407513483534	2-7.A1 ^2	CP
137682	-0.716767263545707	2-7	C8orf38
1389	-0.582648524467756	2-8 ^2	CREBL2
1432	-0.580786667991146	2-7	MAPK14
151011	-0.608573958587375	1-8 ^2	SEPT10
151188	-0.572587410784124	2-7.A1 ^2,3	ARL6IP6
152503	-0.660073970768109	2-8 ^2,3	SH3D19
154807	-0.660162173566307	2-7	VKORC1L1
155038	-0.619171834793989	2-8 ^2	GIMAP8
157567	-0.600333063324441	2-7.A1 ^2	ANKRD46
1656	-0.56223119191791	1-8 ^2	DDX6
170082	-0.69847593351124	2-7.A1	MGC17403
1739	-0.5803345960444	2-8	DLG1
18	-0.676510787883952	2-8 ^2	ABAT
1859	-0.59967944918869	2-7.A1 ^2,3	DYRK1A
2060	-0.60109923631959	1-8 ^2,3	EPS15
22936	-0.634427798771342	2-7	ELL2
23184	-0.573023866328711	2-7.A1 ^2	MESDC2
23264	-0.564869098710008	2-7.A1 ^2,3	ZC3H7B
23443	-0.671845613495048	2-7.A1 ^2	SLC35A3
23469	-0.611784094179729	1-8 ^2,3	PHF3
23741	-0.588731821546672	2-8 ^2	EID1
256435	-0.64160135416684	2-8 ^2	ST6GALNAC3
26060	-0.669721252869563	2-7	APPL1
26224	-0.644814230425411	2-7	FBXL3
26240	-0.599550112079345	2-7	FAM50B
26273	-0.679683403744748	2-7.A1 ^2	FBXO3
2628	-0.579385374323606	2-7	GATM
27042	-0.671018345890982	2-7	C1orf107
27101	-0.723331849351155	2-7.A1 ^2	CACYBP
27247	-0.733895740385246	2-7.A1 ^2	NFU1
27345	-0.567618059351466	2-8 ^1,2	KCNMB4
27430	-0.589774881995453	2-7.A1 ^2	MAT2B
28512	-0.697972668295206	2-8 ^2	NKIRAS1
285282	-0.562335872976059	2-7.A1 ^2	RABL3
2857	-0.66331069586887	2-7	GPR34
2926	-0.58429360998899	1-8 ^2,3	GRSF1
29968	-0.600275206789346	2-7.A1 ^2	PSAT1
3216	-0.662182582259604	2-7	HOXB6
3273	-0.570543645773955	2-7	HRG
3554	-0.575825237918245	2-8 ^2	IL1R1
3556	-0.579782254828635	2-7.A1 ^2	IL1RAP
3572	-0.570482862880156	2-7.A1	IL6ST
36	-0.588466806670574	2-8 ^2,3	ACADSB
374659	-0.617417288094136	2-7	HDDC3
394	-0.748575879585017	2-8 ^2	ARHGAP5
4089	-0.692687639834273	2-8 ^2,3	SMAD4
4208	-0.692349355844963	2-7	MEF2C
4306	-0.626519359388792	2-7	NR3C2
4338	-0.6717599521327	2-8	MOCS2
4601	-0.601536506097687	1-8 ^2,3	MXI1
4907	-0.623748891530408	2-7	NT5E
50808	-0.618850442985405	2-7	AK3
51115	-0.725898992594974	2-7	FAM82B
51119	-0.604207037945859	2-8 ^1,2	SBDS
51128	-0.587589763703597	2-7.A1 ^2,3	SAR1B
51164	-0.60098275972732	2-8 ^2	DCTN4
51263	-0.631509682493829	2-7.A1 ^2	MRPL30
51320	-0.643424292091924	2-7.A1 ^2,3	MEX3C
51338	-0.61029524513235	2-7.A1 ^2	MS4A4A
51444	-0.658057652340474	2-7.A1 ^2,3	RNF138
51449	-0.569060148144402	2-7.A1 ^2	PCYOX1
51573	-0.679074924325502	2-8 ^2	MIR16
51696	-0.625189656569003	2-7	HECA
51765	-0.56720669862836	2-8 ^2	MST4
51808	-0.647509683693405	2-7	RNUXA
51809	-0.572021178066494	2-7.A1 ^2,3	GALNT7
5295	-0.610819165448249	2-7	PIK3R1
54462	-0.561223936907141	2-7.A1 ^2,3	KIAA1128
54965	-0.636252276324406	2-7	PIGX
55006	-0.762071201078599	2-7.A1 ^1,2	FLJ20628
55012	-0.66967708110028	1-8 ^1,2	PPP2R3C
55198	-0.630300435605077	2-7.A1 ^2,3	APPL2
5525	-0.590096824993399	2-7.A1 ^2	PPP2R5A
55255	-0.570670268788334	2-7.A1 ^2	WDR41
552891	-0.58834600306767	2-8 ^2	LOC552891
55300	-0.587436630304731	1-8 ^2	PI4K2B
55312	-0.713543735496394	1-8 ^2	RFK
55364	-0.602485539172054	2-7.A1 ^2	IMPACT
55454	-0.574690018771758	2-7	GALNACT-2
55754	-0.618203350014134	2-8 ^2	TMEM30A
5597	-0.617469212248862	1-8 ^2,3	MAPK6
55975	-0.599082729908155	2-7.A1 ^2	KLHL7
57092	-0.580142445238492	2-7	PCNP
571	-0.666217232348184	2-7	BACH1
5728	-0.67290280472623	1-8 ^2,3	PTEN
57461	-0.641561926613514	2-7.A1 ^2	ISY1
5747	-0.588279318216785	2-7	PTK2
57552	-0.708639152652323	1-8 ^2,3	AADACL1
57615	-0.692453811166261	2-8	ZNF492
5817	-0.571118583201735	2-7.A1 ^2	PVR
58475	-0.57454605756924	2-7.A1 ^2	MS4A7
58494	-0.633624152302843	2-8	JAM2
58533	-0.607629576896141	2-8 ^2	SNX6
59277	-0.718625493355365	1-8 ^1,2,3	NTN4
6049	-0.57569703735042	1-8 ^1,2,3	RNF6
6309	-0.571157625558613	2-8 ^2	SC5DL
63877	-0.591135213090403	2-7	C10orf84
6416	-0.633250501158686	2-7	MAP2K4
6451	-0.641274137877184	2-7	SH3BGRL
64776	-0.748165593718594	2-7	C11orf1
66008	-0.68921707159743	2-8 ^2	TRAK2
6619	-0.6007874985163	2-7.A1 ^2	SNAPC3
6815	-0.596955553337624	1-8 ^2,3	STYX
7019	-0.618668840967859	1-8 ^2	TFAM
7107	-0.675885118832933	2-7	GPR137B
7110	-0.647287835445206	2-7.A1 ^2	TMF1
7320	-0.613204652249811	2-7	UBE2B
7321	-0.58775833043923	2-8 ^2,3	UBE2D1
7326	-0.600290615253227	1-8 ^2,3	UBE2G1
7411	-0.631343831430695	2-7	VBP1
7803	-0.592636651520757	2-8 ^2,3	PTP4A1
79158	-0.600735691799941	2-7.A1 ^2	GNPTAB
79582	-0.775272690703878	2-7	SPAG16
79621	-0.685175803886427	2-7.A1 ^2	RNASEH2B
79666	-0.710122305351662	2-7	PLEKHF2
79694	-0.650887575650835	2-7	MANEA
79770	-0.62345503570915	2-7.A1 ^2	TXNDC15
79886	-0.617415932739345	2-7	C9orf82
801	-0.561878937134392	2-8 ^2	CALM1
80254	-0.7037908567486	2-8 ^2	CEP63
81573	-0.65180187499779	2-7	ANKRD13C
830	-0.677327899829579	2-8 ^2	CAPZA2
83591	-0.603098754247724	1-8 ^2	THAP2
83594	-0.567969734294519	2-7.A1 ^2	NUDT12
85865	-0.734926406490347	2-7	GTPBP10
8649	-0.572623572881123	2-7	MAP2K1IP1
8674	-0.718580242225478	2-7.A1	VAMP4
8697	-0.665046817970736	2-7.A1 ^2	CDC23
8754	-0.605432598374901	1-8	ADAM9
8763	-0.627144295247094	2-7	CD164
8915	-0.590145421076114	2-7	BCL10
8916	-0.634790320813993	2-8 ^1,2	HERC3
892	-0.562146472124852	2-7.A1 ^2	CCNC
90411	-0.629029209871237	2-7	MCFD2
91612	-0.640082044807344	2-7.A1 ^2	CHURC1
91860	-0.564505324126523	2-7	CALML4
92106	-0.712791262052825	2-8 ^1,2	OXNAD1
922	-0.592872289288127	2-7 ^1	CD5L
9236	-0.803583847291594	1-8 ^2	CCPG1
93183	-0.562100814400346	2-7.A1	PIGM
9525	-0.61356879093276	2-7.A1 ^2	VPS4B
9588	-0.644846532389149	2-7.A1 ^2	PRDX6
9782	-0.754566639467215	2-7.A1 ^2,3	MATR3
9804	-0.653167939856675	2-7.A1 ^2	TOMM20
9832	-0.570714613573875	2-8 ^2,3	JAKMIP2
9936	-0.582136539764042	2-7.A1 ^2	CD302
