# Supplementary material for: Computational identification of hepatitis C virus associated microRNA-mRNA regulatory modules in human livers
Source: BMC Genomics. 2009 Aug 11;10:373. doi: 10.1186/1471-2164-10-373 (PMC2907698; doi:10.1186/1471-2164-10-373)
Supplement: Additional file 2 — Complete lists of genes in identified modules. This file includes tab-delimited text files, one for each identified module, listing all miRNAs and mRNAs and the correlation coefficients between them. It also has the details on target prediction, including the class of seed match and comparison with predictions from miRBase and TargetScan. [file 1471-2164-10-373-S2.zip › module.16.mir2mrna.cor.tab]

GeneID	hsa-miR-155	hsa-miR-155.seed	GeneSymbol
10090	-0.646372381493833	2-7.A1 ^2,3	UST
10602	-0.579292219106401	2-7	CDC42EP3
1071	-0.581992286196126	2-7.A1 ^1,2	CETP
18	-0.569626316902709	1-8 ^2	ABAT
25924	-0.630384753170956	2-7.A1 ^2	MYRIP
27042	-0.604551288646639	2-7.A1 ^2	C1orf107
2823	-0.611408172062446	2-7	GPM6A
3977	-0.660128960122869	2-8 ^2	LIFR
411	-0.734376951163424	2-7	ARSB
4208	-0.6092444992811	2-7	MEF2C
5197	-0.604829079572127	2-8 ^1,2	PF4V1
56300	-0.569446545710248	1-8 ^1,2	IL1F9
57045	-0.581364376588634	1-8 ^2	TWSG1
57546	-0.758409482690771	2-7	PDP2
57631	-0.660373275238087	2-8 ^2	LRCH2
5896	-0.577239500404816	2-7	RAG1
64321	-0.580624478213391	2-7	SOX17
64798	-0.607317929461114	2-7	DEPDC6
84920	-0.616993292480803	2-7	ALG10
8674	-0.560792689047676	2-7	VAMP4
90693	-0.638275005981373	1-8 ^2	CCDC126
9236	-0.582025292220566	2-8 ^1,2	CCPG1
