# Supplementary material for: Computational identification of hepatitis C virus associated microRNA-mRNA regulatory modules in human livers
Source: BMC Genomics. 2009 Aug 11;10:373. doi: 10.1186/1471-2164-10-373 (PMC2907698; doi:10.1186/1471-2164-10-373)
Supplement: Additional file 2 — Complete lists of genes in identified modules. This file includes tab-delimited text files, one for each identified module, listing all miRNAs and mRNAs and the correlation coefficients between them. It also has the details on target prediction, including the class of seed match and comparison with predictions from miRBase and TargetScan. [file 1471-2164-10-373-S2.zip › module.170.mir2mrna.cor.tab]

GeneID	hsa-miR-202	hsa-miR-324-3p	hsa-miR-202.seed	hsa-miR-324-3p.seed	GeneSymbol
157567	-0.587635031460677	-0.587529222910243	2-7	2-7.A1 ^2	ANKRD46
192670	-0.590014154700203	-0.658136031658386	1-8 ^2,3	2-7.A1	EIF2C4
23428	-0.671536788620219	-0.601129724334741	2-7	2-8 ^2	SLC7A8
23484	-0.755442878100789	-0.627707819024486	1-8 ^2,3	2-7	LEPROTL1
474344	-0.574315919139224	-0.582730245252455	2-7	2-8 ^2	GIMAP6
57403	-0.798768727481407	-0.588208894319534	2-8 ^2	2-7	RAB22A
66008	-0.580308974628702	-0.574867871371665	1-8 ^2	2-7	TRAK2
90411	-0.56159271773368	-0.572801688465514	2-7	2-8 ^2	MCFD2
92241	-0.561550400086416	-0.582650363069463	2-7.A1 ^2	2-7.A1 ^2	RCSD1
94239	-0.64476055437544	-0.602776383979604	2-7.A1	2-7	H2AFV
