# Supplementary material for: Computational identification of hepatitis C virus associated microRNA-mRNA regulatory modules in human livers
Source: BMC Genomics. 2009 Aug 11;10:373. doi: 10.1186/1471-2164-10-373 (PMC2907698; doi:10.1186/1471-2164-10-373)
Supplement: Additional file 2 — Complete lists of genes in identified modules. This file includes tab-delimited text files, one for each identified module, listing all miRNAs and mRNAs and the correlation coefficients between them. It also has the details on target prediction, including the class of seed match and comparison with predictions from miRBase and TargetScan. [file 1471-2164-10-373-S2.zip › module.18.mir2mrna.cor.tab]

GeneID	hsa-miR-26a	hsa-miR-26b	hsa-miR-26a.seed	hsa-miR-26b.seed	GeneSymbol
10090	-0.587175096097206	-0.651444317981615	2-8 ^2	2-8 ^2	UST
10788	-0.658736618968268	-0.613218995109598	2-7.A1 ^2	2-7.A1 ^2	IQGAP2
10894	-0.612718884654635	-0.634337088859038	2-7	2-7	LYVE1
10979	-0.655324236444312	-0.632741818536815	2-7.A1 ^1,2	2-7.A1 ^1,2	PLEKHC1
120534	-0.635265366917728	-0.602787286801897	2-8 ^2	2-8 ^2	C11orf46
151188	-0.572587410784124	-0.567254670313298	2-7.A1 ^2,3	2-7.A1 ^2,3	ARL6IP6
155038	-0.619171834793989	-0.662980918313685	2-8 ^2	2-8 ^2	GIMAP8
157567	-0.600333063324441	-0.606198403253497	2-7.A1 ^2	2-7.A1 ^2	ANKRD46
1656	-0.56223119191791	-0.595455965205206	1-8 ^2	1-8 ^2	DDX6
170082	-0.69847593351124	-0.640262732616205	2-7.A1	2-7.A1	MGC17403
18	-0.676510787883952	-0.712487958252236	2-8 ^2	2-8 ^2	ABAT
22936	-0.634427798771342	-0.602146965973833	2-7	2-7	ELL2
256435	-0.64160135416684	-0.656549730140123	2-8 ^2	2-8 ^2	ST6GALNAC3
26224	-0.644814230425411	-0.576555043680136	2-7	2-7	FBXL3
27042	-0.671018345890982	-0.605348608712621	2-7	2-7	C1orf107
27101	-0.723331849351155	-0.593327187266058	2-7.A1 ^2	2-7.A1 ^2	CACYBP
27247	-0.733895740385246	-0.615930812597809	2-7.A1 ^2	2-7.A1 ^2	NFU1
27345	-0.567618059351466	-0.588299774806176	2-8 ^1,2	2-8 ^1,2	KCNMB4
2857	-0.66331069586887	-0.662042599227345	2-7	2-7	GPR34
29968	-0.600275206789346	-0.665290098663507	2-7.A1 ^2	2-7.A1 ^2	PSAT1
3216	-0.662182582259604	-0.600879507950708	2-7	2-7	HOXB6
3273	-0.570543645773955	-0.587579270866397	2-7	2-7	HRG
3556	-0.579782254828635	-0.602061387414607	2-7.A1 ^2	2-7.A1 ^2	IL1RAP
394	-0.748575879585017	-0.567545246982781	2-8 ^2	2-8 ^2	ARHGAP5
4208	-0.692349355844963	-0.683369544156469	2-7	2-7	MEF2C
4338	-0.6717599521327	-0.568468839489233	2-8	2-8	MOCS2
4601	-0.601536506097687	-0.571735619905996	1-8 ^2,3	1-8 ^2,3	MXI1
51115	-0.725898992594974	-0.65519653364906	2-7	2-7	FAM82B
51263	-0.631509682493829	-0.66271678038027	2-7.A1 ^2	2-7.A1 ^2	MRPL30
51444	-0.658057652340474	-0.578014545349665	2-7.A1 ^2,3	2-7.A1 ^2,3	RNF138
51696	-0.625189656569003	-0.592146958271885	2-7	2-7	HECA
55006	-0.762071201078599	-0.629867077065665	2-7.A1 ^1,2	2-7.A1 ^2	FLJ20628
55364	-0.602485539172054	-0.565049212932892	2-7.A1 ^2	2-7.A1 ^2	IMPACT
55975	-0.599082729908155	-0.567087241860437	2-7.A1 ^2	2-7.A1 ^2	KLHL7
571	-0.666217232348184	-0.581728398412261	2-7	2-7	BACH1
5728	-0.67290280472623	-0.571645831413405	1-8 ^2,3	1-8 ^2,3	PTEN
57552	-0.708639152652323	-0.565807279078122	1-8 ^2,3	1-8 ^2,3	AADACL1
57615	-0.692453811166261	-0.643438025753738	2-8	2-8	ZNF492
5817	-0.571118583201735	-0.603370374437646	2-7.A1 ^2	2-7.A1 ^2	PVR
58494	-0.633624152302843	-0.568669118218707	2-8	2-8	JAM2
59277	-0.718625493355365	-0.649035244808748	1-8 ^1,2,3	1-8 ^2,3	NTN4
64776	-0.748165593718594	-0.640353901828228	2-7	2-7	C11orf1
7326	-0.600290615253227	-0.568577120628153	1-8 ^2,3	1-8 ^2,3	UBE2G1
79158	-0.600735691799941	-0.618762382429112	2-7.A1 ^2	2-7.A1 ^2	GNPTAB
79582	-0.775272690703878	-0.601996561696319	2-7	2-7	SPAG16
79666	-0.710122305351662	-0.570391389591541	2-7	2-7	PLEKHF2
79694	-0.650887575650835	-0.564466951976906	2-7	2-7	MANEA
801	-0.561878937134392	-0.596047462745563	2-8 ^2	2-8 ^2	CALM1
80254	-0.7037908567486	-0.632759305864359	2-8 ^2	2-8 ^2	CEP63
81573	-0.65180187499779	-0.615306111579028	2-7	2-7	ANKRD13C
83591	-0.603098754247724	-0.592195393660888	1-8 ^2	1-8 ^2	THAP2
85865	-0.734926406490347	-0.720246841229861	2-7	2-7	GTPBP10
8674	-0.718580242225478	-0.604055054035434	2-7.A1	2-7.A1	VAMP4
8916	-0.634790320813993	-0.618677958290275	2-8 ^1,2	2-8 ^1,2	HERC3
92106	-0.712791262052825	-0.599031777164566	2-8 ^1,2	2-8 ^1,2	OXNAD1
9236	-0.803583847291594	-0.803148442511306	1-8 ^2	1-8 ^2	CCPG1
9588	-0.644846532389149	-0.601700462300181	2-7.A1 ^2	2-7.A1 ^2	PRDX6
9782	-0.754566639467215	-0.658525291096625	2-7.A1 ^2,3	2-7.A1 ^2,3	MATR3
9832	-0.570714613573875	-0.573067264224447	2-8 ^2,3	2-8 ^2,3	JAKMIP2
