# Supplementary material for: Computational identification of hepatitis C virus associated microRNA-mRNA regulatory modules in human livers
Source: BMC Genomics. 2009 Aug 11;10:373. doi: 10.1186/1471-2164-10-373 (PMC2907698; doi:10.1186/1471-2164-10-373)
Supplement: Additional file 2 — Complete lists of genes in identified modules. This file includes tab-delimited text files, one for each identified module, listing all miRNAs and mRNAs and the correlation coefficients between them. It also has the details on target prediction, including the class of seed match and comparison with predictions from miRBase and TargetScan. [file 1471-2164-10-373-S2.zip › module.1.mir2mrna.cor.tab]

GeneID	hsa-miR-130a	hsa-miR-130a.seed	GeneSymbol
10006	-0.584944797728969	2-7	ABI1
10144	-0.592022045315774	2-7.A1 ^2,3	FAM13A1
10190	-0.590904504359311	2-7	TXNDC9
10955	-0.631520522918181	1-8 ^2	SERINC3
11264	-0.586265598477406	2-8 ^2	PXMP4
115294	-0.580824842746132	2-7	PCMTD1
116254	-0.568941654712237	2-7	C6orf72
122830	-0.576369875998849	2-8 ^2,3	NAT12
1432	-0.561618617635178	2-7.A1 ^2	MAPK14
1603	-0.563458404330255	2-8 ^1,2	DAD1
207063	-0.603859697943266	2-7	DHRSX
23011	-0.569584172717726	2-7	RAB21
23169	-0.566465357656809	2-8 ^2	SLC35D1
23405	-0.689440909603826	2-8 ^2,3	DICER1
25915	-0.594745374650347	2-7	C3orf60
25994	-0.593671611805569	2-7	HIGD1A
27068	-0.566447068018713	2-7	PPA2
27430	-0.63337018052614	1-8 ^2,3	MAT2B
283537	-0.582258037941279	2-7	SLC46A3
28974	-0.643894349099551	2-7	C19orf53
29883	-0.629593797104909	2-8 ^2,3	CNOT7
29982	-0.611325816660367	1-8 ^2,3	NRBF2
3340	-0.596130295061154	2-7	NDST1
387	-0.584855172172732	2-7	RHOA
3987	-0.561406272349969	2-7	LIMS1
3988	-0.584223952141225	2-8 ^2	LIPA
4067	-0.667084665078994	2-8 ^2	LYN
51313	-0.573036896766414	2-7	C4orf18
51362	-0.603065832452226	2-7	CDC40
5205	-0.56578815872012	2-7	ATP8B1
54205	-0.609674947505574	2-7	CYCS
55629	-0.572178353929262	2-7	PNRC2
5579	-0.562493981872447	2-7	PRKCB1
5621	-0.565410726315616	2-8 ^2	PRNP
57403	-0.568123792566295	2-7.A1 ^2	RAB22A
5742	-0.580044990481588	2-7	PTGS1
58475	-0.672157404582229	2-8 ^1,2	MS4A7
6400	-0.572389759643327	1-8 ^2	SEL1L
64398	-0.710618052520908	2-7.A1 ^2	MPP5
6907	-0.578711083133281	2-7	TBL1X
78988	-0.610891688268341	2-7	MRP63
81609	-0.572108857397857	2-8 ^2,3	SNX27
81790	-0.640880998157444	2-7	RNF170
83787	-0.587482009666199	2-8 ^2	ARMC10
84061	-0.588116545461359	2-7	MAGT1
84236	-0.573666871906666	2-8	RHBDD1
8876	-0.630037489360831	2-7	VNN1
91039	-0.63992250057555	2-8 ^2	DPP9
91452	-0.568830427502495	1-8 ^2,3	ACBD5
93380	-0.564930364388007	1-8 ^2,3	TMEM32
9802	-0.580122514332006	2-7	DAZAP2
9839	-0.624050858030856	2-8 ^2,3	ZEB2
