# Supplementary material for: Computational identification of hepatitis C virus associated microRNA-mRNA regulatory modules in human livers
Source: BMC Genomics. 2009 Aug 11;10:373. doi: 10.1186/1471-2164-10-373 (PMC2907698; doi:10.1186/1471-2164-10-373)
Supplement: Additional file 2 — Complete lists of genes in identified modules. This file includes tab-delimited text files, one for each identified module, listing all miRNAs and mRNAs and the correlation coefficients between them. It also has the details on target prediction, including the class of seed match and comparison with predictions from miRBase and TargetScan. [file 1471-2164-10-373-S2.zip › module.27.mir2mrna.cor.tab]

GeneID	hsa-miR-215	hsa-miR-215.seed	GeneSymbol
10146	-0.566000505468198	2-7	G3BP1
10190	-0.595849213603561	2-7.A1 ^1,2	TXNDC9
1021	-0.598799296856884	2-7	CDK6
10438	-0.668646990663023	2-8 ^1,2	C1D
11010	-0.572671444584573	2-7.A1 ^2	GLIPR1
11231	-0.570823009088562	1-8 ^2	SEC63
11342	-0.607776113833432	2-7	RNF13
115207	-0.574181919845042	2-7	KCTD12
119504	-0.690072444866752	2-7.A1 ^2	C10orf104
120534	-0.623664183378996	2-7	C11orf46
132720	-0.598248014876136	2-7.A1 ^2	C4orf32
134147	-0.598612653008117	2-7.A1 ^2	CMBL
134218	-0.567084961417336	2-7.A1 ^2	DNAJC21
1389	-0.644507386204868	2-7.A1 ^2,3	CREBL2
1436	-0.57843322863134	2-7	CSF1R
148867	-0.569685659144651	2-8 ^2	SLC30A7
154807	-0.586020973897308	2-7	VKORC1L1
160760	-0.566289442323	2-7	PPTC7
170392	-0.587727358559813	2-7	OIT3
170575	-0.574513928938748	2-7	GIMAP1
201895	-0.619354071843733	2-7	C4orf34
22936	-0.588214239481868	2-7.A1	ELL2
25996	-0.575338985826385	2-7 ^1	REXO2
26060	-0.598263777365491	2-8 ^2	APPL1
26225	-0.608165733358799	2-7	ARL5A
27101	-0.599827394389544	2-7	CACYBP
27292	-0.653212371662169	2-7.A1 ^2	DIMT1L
29968	-0.578524351144879	2-7.A1 ^2	PSAT1
3290	-0.5714944373813	2-7 ^1	HSD11B1
3988	-0.609833747194484	2-7	LIPA
4089	-0.652977042005014	2-7	SMAD4
50999	-0.608231795569938	2-7.A1 ^2	TMED5
51187	-0.623939109964164	2-7	C15orf15
51290	-0.566523338933894	2-7	ERGIC2
51444	-0.609394911411799	2-7	RNF138
51449	-0.564309004498609	2-7.A1 ^2	PCYOX1
51501	-0.627877108040595	2-7.A1 ^2	C11orf73
52	-0.591654551719607	2-7.A1 ^2	ACP1
54664	-0.567023458848862	1-8 ^2	TMEM106B
54788	-0.605208005152674	2-7	DNAJB12
5500	-0.572077594022817	2-8 ^2	PPP1CB
55214	-0.596083481231047	2-7	LEPREL1
55326	-0.577096720325698	2-7.A1 ^2	AGPAT5
5573	-0.607746071324525	1-8 ^2	PRKAR1A
55754	-0.563117160623926	1-8 ^2	TMEM30A
5621	-0.600050250951057	1-8 ^2	PRNP
570	-0.591898106442571	2-7	BAAT
57092	-0.56738483714518	2-7.A1 ^2	PCNP
57107	-0.578072465761601	2-7.A1 ^2	PDSS2
57134	-0.634694095036965	2-7	MAN1C1
57149	-0.586621551528261	2-7	LYRM1
5728	-0.565600542951101	2-7	PTEN
57552	-0.585580785177854	2-8 ^2	AADACL1
57669	-0.563690243103715	2-7	EPB41L5
58475	-0.645217288626295	2-7	MS4A7
5908	-0.60893003653071	2-7	RAP1B
60496	-0.606548355423525	2-7.A1 ^2	AASDHPPT
6161	-0.595723028556096	2-8 ^1,2	RPL32
6309	-0.62828995562773	2-8 ^1,2	SC5DL
637	-0.568726930851271	2-7	BID
64397	-0.615255912674279	2-7	ZFP106
64776	-0.789697535094524	2-7	C11orf1
66008	-0.59995891405994	2-7.A1 ^2	TRAK2
665	-0.598315893520747	2-7.A1 ^2	BNIP3L
6715	-0.574196464068181	2-7.A1 ^2	SRD5A1
6726	-0.669966728485916	2-7	SRP9
6815	-0.560940687019422	2-7	STYX
7095	-0.654082991673392	2-7	TLOC1
7107	-0.57638050723697	2-8 ^1,2	GPR137B
78988	-0.569869119586263	2-7	MRP63
79582	-0.693789267054556	2-7	SPAG16
79738	-0.571011315042591	2-7	BBS10
80218	-0.583170726477694	2-8 ^2	NAT13
81537	-0.604026922922267	2-7	SGPP1
83640	-0.583759596304957	2-7.A1	FAM103A1
83939	-0.620409945647979	2-8 ^2	EIF2A
8560	-0.594032649979791	2-7	DEGS1
8763	-0.652031372579389	2-8 ^2	CD164
8876	-0.565848645831223	2-7	VNN1
91612	-0.641759155757545	2-7	CHURC1
92106	-0.609610988408825	2-7	OXNAD1
922	-0.635215161481288	2-7.A1 ^2	CD5L
9559	-0.664603803297693	2-7	VPS26A
9638	-0.58968383640683	2-7	FEZ1
9689	-0.589696601885016	2-7	BZW1
9935	-0.579276505040522	2-7	MAFB
