# Supplementary material for: Computational identification of hepatitis C virus associated microRNA-mRNA regulatory modules in human livers
Source: BMC Genomics. 2009 Aug 11;10:373. doi: 10.1186/1471-2164-10-373 (PMC2907698; doi:10.1186/1471-2164-10-373)
Supplement: Additional file 2 — Complete lists of genes in identified modules. This file includes tab-delimited text files, one for each identified module, listing all miRNAs and mRNAs and the correlation coefficients between them. It also has the details on target prediction, including the class of seed match and comparison with predictions from miRBase and TargetScan. [file 1471-2164-10-373-S2.zip › module.28.mir2mrna.cor.tab]

GeneID	hsa-miR-16	hsa-miR-215	hsa-miR-16.seed	hsa-miR-215.seed	GeneSymbol
10146	-0.608020670942638	-0.566000505468198	2-8	2-7	G3BP1
134147	-0.591550628485972	-0.598612653008117	2-7	2-7.A1 ^2	CMBL
1389	-0.652316005809673	-0.644507386204868	2-8 ^2,3	2-7.A1 ^2,3	CREBL2
148867	-0.569625863574642	-0.569685659144651	2-7	2-8 ^2	SLC30A7
26225	-0.78481538849861	-0.608165733358799	2-7	2-7	ARL5A
4089	-0.69284344515931	-0.652977042005014	1-8	2-7	SMAD4
51449	-0.656983316898801	-0.564309004498609	2-7	2-7.A1 ^2	PCYOX1
55214	-0.646495788714692	-0.596083481231047	1-8	2-7	LEPREL1
55326	-0.565600955137699	-0.577096720325698	2-8 ^2	2-7.A1 ^2	AGPAT5
5573	-0.5709564760639	-0.607746071324525	1-8 ^2	1-8 ^2	PRKAR1A
570	-0.577806234183143	-0.591898106442571	2-7.A1 ^2,3	2-7	BAAT
57669	-0.63433126544363	-0.563690243103715	2-8 ^2	2-7	EPB41L5
58475	-0.759729500131631	-0.645217288626295	2-8 ^2	2-7	MS4A7
637	-0.627511116573496	-0.568726930851271	2-7	2-7	BID
6715	-0.598041452786863	-0.574196464068181	2-7	2-7.A1 ^2	SRD5A1
6815	-0.624350478277203	-0.560940687019422	1-8	2-7	STYX
7095	-0.595853625160458	-0.654082991673392	1-8 ^2	2-7	TLOC1
79582	-0.589636088273825	-0.693789267054556	2-8	2-7	SPAG16
83640	-0.566033014362785	-0.583759596304957	2-8	2-7.A1	FAM103A1
8763	-0.654345478034436	-0.652031372579389	2-8 ^2,3	2-8 ^2	CD164
8876	-0.693221062998575	-0.565848645831223	2-7	2-7	VNN1
