# Supplementary material for: Computational identification of hepatitis C virus associated microRNA-mRNA regulatory modules in human livers
Source: BMC Genomics. 2009 Aug 11;10:373. doi: 10.1186/1471-2164-10-373 (PMC2907698; doi:10.1186/1471-2164-10-373)
Supplement: Additional file 2 — Complete lists of genes in identified modules. This file includes tab-delimited text files, one for each identified module, listing all miRNAs and mRNAs and the correlation coefficients between them. It also has the details on target prediction, including the class of seed match and comparison with predictions from miRBase and TargetScan. [file 1471-2164-10-373-S2.zip › module.29.mir2mrna.cor.tab]

GeneID	hsa-miR-193b	hsa-miR-193b.seed	GeneSymbol
10147	-0.568193270403181	2-7	SFRS14
10272	-0.598871360236996	2-8 ^1,2	FSTL3
10320	-0.642755836900082	2-7.A1 ^2	IKZF1
114898	-0.590277478986236	2-7.A1 ^2	C1QTNF2
114991	-0.648751257593018	2-8 ^2	ZNF618
145748	-0.581068299463744	2-8 ^2	LYSMD4
148932	-0.60215371701185	2-7	MOBKL2C
151	-0.572445734667737	1-8 ^2	ADRA2B
1719	-0.593981670143467	2-7	DHFR
1850	-0.723030215977887	2-8	DUSP8
2175	-0.598817826583051	2-7	FANCA
2195	-0.733617277864465	2-7	FAT
23434	-0.628920327576305	2-7	C3orf27
252983	-0.595563054403987	2-7	STXBP4
254887	-0.589201113748155	2-7.A1 ^2	ZDHHC23
25799	-0.608238922815251	2-7.A1 ^2	ZNF324
26031	-0.651676299944139	2-7	OSBPL3
26503	-0.675836910640332	2-7	SLC17A5
27030	-0.635801498059913	1-8 ^2	MLH3
51330	-0.621935513561124	2-7	TNFRSF12A
51704	-0.616218782566314	2-7.A1 ^2	GPRC5B
5328	-0.701100288135696	2-8 ^1,2,3	PLAU
55187	-0.582802486172141	2-8 ^2	VPS13D
5616	-0.561002435011545	2-7	PRKY
57515	-0.683727705797025	2-7	SERINC1
6344	-0.615416314461347	2-7	SCTR
65125	-0.694625034765196	2-8	WNK1
6659	-0.655049658425799	2-7	SOX4
7128	-0.681611900690442	2-7.A1 ^2	TNFAIP3
79019	-0.579254490886903	2-7	CENPM
79144	-0.566130168999483	2-7.A1 ^2	C20orf149
79719	-0.651771945009292	2-7	FLJ11506
79778	-0.767136694090996	2-7.A1 ^2	MICALL2
80271	-0.591676571018034	2-7	ITPKC
83714	-0.63733619789659	2-7	NRIP2
8878	-0.603320931681363	2-8 ^2	SQSTM1
9894	-0.562343715219475	2-7	TELO2
