# Supplementary material for: Computational identification of hepatitis C virus associated microRNA-mRNA regulatory modules in human livers
Source: BMC Genomics. 2009 Aug 11;10:373. doi: 10.1186/1471-2164-10-373 (PMC2907698; doi:10.1186/1471-2164-10-373)
Supplement: Additional file 2 — Complete lists of genes in identified modules. This file includes tab-delimited text files, one for each identified module, listing all miRNAs and mRNAs and the correlation coefficients between them. It also has the details on target prediction, including the class of seed match and comparison with predictions from miRBase and TargetScan. [file 1471-2164-10-373-S2.zip › module.30.mir2mrna.cor.tab]

GeneID	hsa-miR-181b	hsa-miR-181b.seed	GeneSymbol
10147	-0.636299903823197	2-8 ^2	SFRS14
10380	-0.579042102177006	2-7.A1 ^2	BPNT1
10616	-0.61183159329236	2-7.A1 ^2	RBCK1
11176	-0.564885384854533	2-8 ^2,3	BAZ2A
1119	-0.576722714199591	2-8 ^2	CHKA
114034	-0.667464441001896	2-7	TOE1
114991	-0.591453067322562	1-8 ^1,2,3	ZNF618
127428	-0.720369382166528	2-7.A1 ^2	C1orf83
147687	-0.787264257011607	2-8 ^2	ZNF417
1497	-0.605801233785199	2-7	CTNS
1616	-0.566419806270831	2-7	DAXX
2189	-0.575361328616446	2-7	FANCG
25832	-0.577463775081367	2-7.A1 ^2	NBPF14
2686	-0.701353713577912	2-7	GGTL3
29904	-0.564094382830856	2-7	EEF2K
4051	-0.69821248082424	2-8 ^1,2	CYP4F3
472	-0.63480068851393	1-8 ^2	ATM
529	-0.586135949324176	2-7	ATP6V1E1
54552	-0.65497636884046	2-7	GNL3L
54941	-0.590109679488179	2-8 ^2	RNF125
55152	-0.625152855126254	2-7	DALRD3
56848	-0.610227012035216	2-7.A1 ^2	SPHK2
57515	-0.675625936667311	2-7	SERINC1
57555	-0.587999894619245	2-7	NLGN2
64768	-0.588230070856462	2-8 ^2	IPPK
64927	-0.64341966692669	2-8 ^2	TTC23
65979	-0.647850172124283	1-8 ^2	PHACTR4
7266	-0.616888278449181	2-8 ^1,2	DNAJC7
7975	-0.64912910813478	2-7	MAFK
81030	-0.562689337090835	2-8 ^1,2	ZBP1
8193	-0.716253862219223	2-7	DPF1
83714	-0.599887375309879	2-7	NRIP2
84464	-0.608181869281467	2-8 ^2	BTBD12
84914	-0.579404232401259	2-8 ^2	ZNF587
8658	-0.583172878194744	2-8 ^2	TNKS
883	-0.572578894841234	2-7	CCBL1
90850	-0.586646183873602	2-7	ZNF598
955	-0.58870650045466	1-8 ^1,2	ENTPD6
9738	-0.654315071976317	1-8 ^2	CP110
