# Supplementary material for: Computational identification of hepatitis C virus associated microRNA-mRNA regulatory modules in human livers
Source: BMC Genomics. 2009 Aug 11;10:373. doi: 10.1186/1471-2164-10-373 (PMC2907698; doi:10.1186/1471-2164-10-373)
Supplement: Additional file 2 — Complete lists of genes in identified modules. This file includes tab-delimited text files, one for each identified module, listing all miRNAs and mRNAs and the correlation coefficients between them. It also has the details on target prediction, including the class of seed match and comparison with predictions from miRBase and TargetScan. [file 1471-2164-10-373-S2.zip › module.36.mir2mrna.cor.tab]

GeneID	hsa-miR-324-3p	hsa-miR-324-3p.seed	GeneSymbol
10261	-0.689803680764563	2-8 ^2	IGSF6
10875	-0.598473561689716	2-7.A1 ^2	FGL2
115207	-0.630965768390082	1-8 ^2	KCTD12
126364	-0.580152757347224	2-8 ^2	LRRC25
145389	-0.601062184786232	2-8	SLC38A6
157567	-0.587529222910243	2-7.A1 ^2	ANKRD46
170575	-0.605441495077036	2-7.A1	GIMAP1
1910	-0.609539356478519	2-7	EDNRB
192670	-0.658136031658386	2-7.A1	EIF2C4
222484	-0.561364454627229	2-7	LNX2
23428	-0.601129724334741	2-8 ^2	SLC7A8
23484	-0.627707819024486	2-7	LEPROTL1
29781	-0.595253558013539	2-7	NCAPH2
3071	-0.600626330393582	2-7.A1 ^2	NCKAP1L
3113	-0.595907779510593	2-7	HLA-DPA1
3840	-0.602873392441703	2-7	KPNA4
474344	-0.582730245252455	2-8 ^2	GIMAP6
50489	-0.570690595518437	2-7	CD207
50862	-0.564918355521872	2-7.A1 ^2	RNF141
51313	-0.583096696591793	2-8 ^2	C4orf18
51316	-0.636749144493817	2-7	PLAC8
51642	-0.568064402961954	2-7	MRPL48
51705	-0.566832169837208	2-7.A1 ^2	EMCN
55071	-0.629679045551202	2-7	C9orf40
55340	-0.590198977308645	2-8 ^2	GIMAP5
56603	-0.564448427845291	1-8 ^2	CYP26B1
57403	-0.588208894319534	2-7	RAB22A
57552	-0.641029799840405	2-7	AADACL1
5997	-0.591847555994273	2-7	RGS2
64781	-0.571030411938514	2-8 ^2	CERK
66008	-0.574867871371665	2-7	TRAK2
8287	-0.570949449907068	2-8 ^2	USP9Y
865	-0.570433437331206	2-7	CBFB
8826	-0.688168996520179	2-7	IQGAP1
90411	-0.572801688465514	2-8 ^2	MCFD2
92241	-0.582650363069463	2-7.A1 ^2	RCSD1
94239	-0.602776383979604	2-7	H2AFV
