# Supplementary material for: Computational identification of hepatitis C virus associated microRNA-mRNA regulatory modules in human livers
Source: BMC Genomics. 2009 Aug 11;10:373. doi: 10.1186/1471-2164-10-373 (PMC2907698; doi:10.1186/1471-2164-10-373)
Supplement: Additional file 2 — Complete lists of genes in identified modules. This file includes tab-delimited text files, one for each identified module, listing all miRNAs and mRNAs and the correlation coefficients between them. It also has the details on target prediction, including the class of seed match and comparison with predictions from miRBase and TargetScan. [file 1471-2164-10-373-S2.zip › module.37.mir2mrna.cor.tab]

GeneID	hsa-miR-422b	hsa-miR-422b.seed	GeneSymbol
10272	-0.623396812198521	2-8 ^2	FSTL3
10320	-0.620128701325485	2-8 ^2	IKZF1
10801	-0.601114913564038	2-7	SEPT9
114991	-0.566886819897287	2-7	ZNF618
127845	-0.570263737151174	2-8 ^2,3	GOLT1A
130733	-0.588738166401867	2-7.A1 ^2	TMEM178
134549	-0.60726718671156	2-7	SHROOM1
144360	-0.56953864302539	2-8 ^2	FLJ32894
146956	-0.6142169355686	2-7	EME1
147687	-0.646184207273295	2-8 ^2	ZNF417
1663	-0.607229074878631	2-7	DDX11
1850	-0.658857412615103	2-8	DUSP8
1951	-0.567017253171578	2-8 ^2	CELSR3
2175	-0.674370683846517	2-8 ^2	FANCA
219738	-0.590060688962825	2-7	C10orf35
23157	-0.579170367226404	2-7	SEPT6
23649	-0.601793729598275	2-7	POLA2
2564	-0.632235958482234	2-7	GABRE
26031	-0.625496762093829	2-8 ^2	OSBPL3
26164	-0.599012225164365	2-8 ^2	GTPBP5
27030	-0.660424542268783	1-8 ^2	MLH3
27240	-0.591888697550861	2-7	SIT1
283899	-0.584863898357738	2-7	CCDC95
3293	-0.566156340818176	2-7	HSD17B3
339501	-0.673221003613591	2-7	MPN2
3817	-0.583705106155633	2-8 ^2	KLK2
3838	-0.622313795416815	2-8 ^2	KPNA2
5143	-0.601471364503355	2-7	PDE4C
5364	-0.586007142548091	2-7	PLXNB1
5371	-0.605243764642071	2-7	PML
5411	-0.567476624046583	2-8 ^2	PNN
55222	-0.66628850829744	2-7	LRRC20
57674	-0.603832208602403	2-7	RNF213
64151	-0.602134220050484	2-7	NCAPG
64927	-0.572781365760441	2-7	TTC23
7276	-0.568035275592972	2-8 ^2	TTR
7586	-0.582302546821798	2-8 ^2	ZKSCAN1
79144	-0.575215782130431	2-7	C20orf149
7975	-0.632619660860581	2-7.A1 ^2	MAFK
79873	-0.578220629855694	2-7.A1 ^2	NUDT18
80271	-0.58859777301922	2-7	ITPKC
8216	-0.59584854610276	2-7	LZTR1
84166	-0.702525837557907	2-7	NLRC5
84628	-0.582612587606916	1-8	NTNG2
8807	-0.662528184750917	2-7	IL18RAP
9985	-0.611882252859419	2-7	REC8
