# Supplementary material for: Computational identification of hepatitis C virus associated microRNA-mRNA regulatory modules in human livers
Source: BMC Genomics. 2009 Aug 11;10:373. doi: 10.1186/1471-2164-10-373 (PMC2907698; doi:10.1186/1471-2164-10-373)
Supplement: Additional file 2 — Complete lists of genes in identified modules. This file includes tab-delimited text files, one for each identified module, listing all miRNAs and mRNAs and the correlation coefficients between them. It also has the details on target prediction, including the class of seed match and comparison with predictions from miRBase and TargetScan. [file 1471-2164-10-373-S2.zip › module.39.mir2mrna.cor.tab]

GeneID	hsa-miR-122a	hsa-miR-122a.seed	GeneSymbol
10272	-0.71346804092313	2-8 ^2	FSTL3
10380	-0.572755967577807	2-7.A1 ^2	BPNT1
10445	-0.570398494144213	2-7.A1 ^2	MCRS1
11119	-0.611036982957667	2-7	BTN3A1
116071	-0.560407669286308	2-8 ^2	BATF2
127428	-0.579034533641872	1-8 ^2	C1orf83
1277	-0.608603369532437	2-7	COL1A1
127733	-0.620411801605611	2-8	UBXD3
127845	-0.680368228471315	2-7	GOLT1A
134549	-0.577715462054966	2-7.A1 ^2	SHROOM1
1366	-0.775541261909065	2-7.A1 ^2	CLDN7
148932	-0.572723147750704	2-7.A1 ^2	MOBKL2C
1583	-0.615489681993885	2-7	CYP11A1
1850	-0.755195880594203	2-7	DUSP8
1999	-0.671021060215627	2-7	ELF3
200315	-0.593447516137593	2-7.A1 ^2	APOBEC3A
219285	-0.641655282005556	2-8 ^2	SAMD9L
23612	-0.57279061811175	2-7.A1 ^2	PHLDA3
256380	-0.612084661008669	2-7	SCML4
25817	-0.582092666296305	2-7	FAM19A5
2719	-0.637704190452771	2-7	GPC3
29085	-0.585231684925462	2-7	PHPT1
29108	-0.596425064642715	2-8 ^2	PYCARD
309	-0.685297860736369	2-7	ANXA6
3437	-0.629635010535327	2-7.A1 ^2	IFIT3
348995	-0.574729283018947	2-8 ^2	NUP43
4192	-0.737089195310136	2-7	MDK
4316	-0.661096861406332	2-7.A1 ^2	MMP7
4600	-0.583023163862662	2-7	MX2
472	-0.578493296578478	2-7.A1 ^2	ATM
51154	-0.603851031616556	2-7.A1 ^2	MRTO4
5119	-0.696624686151298	2-7.A1 ^2	CHMP1A
51278	-0.589597172946771	2-7	IER5
51293	-0.56154869583932	2-8 ^2,3	CD320
51667	-0.58787963570794	2-7	NUB1
529	-0.600161778366233	2-7	ATP6V1E1
54820	-0.562811065347839	1-8 ^2	NDE1
55222	-0.670641962710581	2-7	LRRC20
55332	-0.562231347410706	2-7.A1 ^2	DRAM
56829	-0.597948563975827	2-7.A1 ^2	ZC3HAV1
57060	-0.610010913151781	2-7	PCBP4
57674	-0.607865615674009	2-7.A1 ^2	RNF213
595	-0.618910473020309	2-7	CCND1
6347	-0.577908405290708	2-7.A1 ^2	CCL2
64782	-0.60315102024892	2-7	ISG20L1
64802	-0.584420764222017	2-7.A1 ^2	NMNAT1
6513	-0.66056794335511	2-7	SLC2A1
65979	-0.579352870758155	2-7.A1 ^2	PHACTR4
65985	-0.616746082029747	2-8 ^2	AACS
6809	-0.765170531757561	2-7.A1 ^2	STX3
6890	-0.656076088751698	2-7.A1 ^2	TAP1
7076	-0.691200257650283	2-7	TIMP1
7127	-0.68253287907715	2-7	TNFAIP2
7538	-0.672567658500905	2-7	ZFP36
79019	-0.59509662584325	2-7	CENPM
79144	-0.664699624925797	2-7	C20orf149
7975	-0.640529676161785	2-7.A1 ^2	MAFK
81030	-0.690380647144974	2-7.A1 ^2	ZBP1
81559	-0.567711587180732	2-7.A1 ^2	TRIM11
81620	-0.637971894683517	2-7.A1 ^2	CDT1
83953	-0.594522820944748	2-8 ^2	FCAMR
84134	-0.676793434571454	2-7.A1 ^2	TOMM40L
84790	-0.600588523266508	2-8 ^2	TUBA1C
84893	-0.593772499340788	2-7	FBXO18
8605	-0.654129025986638	2-7	PLA2G4C
8870	-0.750840490084279	2-7	IER3
9020	-0.560460006221429	2-8 ^2	MAP3K14
9032	-0.699106743753513	2-7	TM4SF5
9168	-0.668720212346076	2-7	TMSB10
91862	-0.594685111706165	2-7.A1 ^2	MARVELD3
9246	-0.640156617587925	2-7	UBE2L6
9261	-0.561485587106889	2-7	MAPKAPK2
9456	-0.625728781558431	2-7	HOMER1
9780	-0.746311521983213	2-7	FAM38A
