# Supplementary material for: Computational identification of hepatitis C virus associated microRNA-mRNA regulatory modules in human livers
Source: BMC Genomics. 2009 Aug 11;10:373. doi: 10.1186/1471-2164-10-373 (PMC2907698; doi:10.1186/1471-2164-10-373)
Supplement: Additional file 2 — Complete lists of genes in identified modules. This file includes tab-delimited text files, one for each identified module, listing all miRNAs and mRNAs and the correlation coefficients between them. It also has the details on target prediction, including the class of seed match and comparison with predictions from miRBase and TargetScan. [file 1471-2164-10-373-S2.zip › module.43.mir2mrna.cor.tab]

GeneID	hsa-miR-202	hsa-miR-202.seed	GeneSymbol
10282	-0.695552674465039	2-8 ^2	BET1
10294	-0.564899445861889	2-7	DNAJA2
10447	-0.696241678343199	2-7	FAM3C
10797	-0.680160173107887	2-8 ^1,2	MTHFD2
1106	-0.589191841344358	2-8	CHD2
11326	-0.61322891397425	2-7	VSIG4
117247	-0.614733930078267	1-8 ^2,3	SLC16A10
118788	-0.585119336451989	2-7	PIK3AP1
122830	-0.656404841077964	2-7.A1 ^2,3	NAT12
133	-0.595889032503682	2-7	ADM
133584	-0.630427699505543	2-7	EGFLAM
134266	-0.584364865720749	2-7	GRPEL2
135228	-0.611182149132619	2-7	CD109
1508	-0.57846144004289	2-7	CTSB
151473	-0.618635147463265	2-7	SLC16A14
1520	-0.669547821890345	2-7	CTSS
157	-0.6256894655493	2-7	ADRBK2
157567	-0.587635031460677	2-7	ANKRD46
159	-0.596875026585459	2-7	ADSS
192670	-0.590014154700203	1-8 ^2,3	EIF2C4
2042	-0.629493342039139	1-8 ^2,3	EPHA3
219771	-0.650929422474142	2-8	CCNY
22919	-0.683128208801497	2-7	MAPRE1
22927	-0.790785703643096	2-7	HABP4
23179	-0.626698384176915	2-7	RGL1
23428	-0.671536788620219	2-7	SLC7A8
23484	-0.755442878100789	1-8 ^2,3	LEPROTL1
26135	-0.561715629090248	2-7	SERBP1
2673	-0.562802487820661	2-7	GFPT1
27185	-0.611401171056791	2-7	DISC1
27247	-0.591908301375896	2-7.A1	NFU1
28962	-0.630284245746361	2-7	OSTM1
28969	-0.628074208163728	2-7	BZW2
29777	-0.599714977946019	2-7.A1 ^2	ABT1
29890	-0.621323134800747	2-8 ^2	RBM15B
29957	-0.621230752604004	2-7	SLC25A24
3394	-0.708263225797484	2-8 ^1,2	IRF8
356	-0.563605819686748	2-7.A1 ^2,3	FASLG
389208	-0.655067164886549	2-7.A1 ^2	TMPRSS11F
4067	-0.575146884996074	2-7	LYN
4481	-0.670438174974531	2-8 ^1	MSR1
474344	-0.574315919139224	2-7	GIMAP6
494143	-0.610647328820818	2-7 ^1	CHAC2
51028	-0.567394057422776	2-7.A1 ^2	VPS36
51762	-0.758304349036819	1-8 ^2,3	RAB8B
5230	-0.574151648881867	2-8 ^2	PGK1
54928	-0.743373600829103	2-7	IMPAD1
5552	-0.640511384942874	1-8 ^1,2	SRGN
5569	-0.693924154952939	2-7	PKIA
55754	-0.674366133670539	2-7	TMEM30A
5579	-0.714191217505095	2-7.A1 ^2	PRKCB1
55824	-0.56813577556212	2-7.A1 ^2	PAG1
57403	-0.798768727481407	2-8 ^2	RAB22A
5742	-0.688290833432032	2-8 ^2	PTGS1
5800	-0.608391559416874	1-8 ^2	PTPRO
58475	-0.663003495467054	1-8 ^2	MS4A7
58489	-0.643222659666171	2-7.A1	FAM108C1
5910	-0.609931209120214	2-7	RAP1GDS1
598	-0.57266389171118	2-7.A1 ^2,3	BCL2L1
5993	-0.633130549855006	2-7	RFX5
60468	-0.662526751026045	2-7	BACH2
6348	-0.571358046894804	2-7	CCL3
65055	-0.713684950937786	2-7.A1 ^2,3	REEP1
657	-0.603551307910679	2-7.A1 ^2	BMPR1A
66008	-0.580308974628702	1-8 ^2	TRAK2
688	-0.605783951884948	2-7	KLF5
7373	-0.609538394546669	2-7	COL14A1
7837	-0.708437729995959	1-8 ^2,3	PXDN
805	-0.585127081042647	2-7.A1	CALM2
83699	-0.560803610014696	2-7 ^2	SH3BGRL2
84061	-0.57767706691819	2-7	MAGT1
84085	-0.627597685895806	1-8 ^2,3	FBXO30
84236	-0.636815665168225	2-8	RHBDD1
84285	-0.617118324721229	2-7	EIF1AD
8665	-0.572686179678642	2-7.A1	EIF3F
8846	-0.56864932855314	1-8 ^2	ALKBH1
8886	-0.581959581727869	2-8 ^2	DDX18
90268	-0.568436513169246	2-7.A1 ^1,2	FAM105B
90411	-0.56159271773368	2-7	MCFD2
9148	-0.604442658679192	2-7.A1 ^2	NEURL
92241	-0.561550400086416	2-7.A1 ^2	RCSD1
93380	-0.804346499322396	1-8 ^2,3	TMEM32
942	-0.770057695679671	2-8 ^2	CD86
94239	-0.64476055437544	2-7.A1	H2AFV
9451	-0.588922445877831	2-7	EIF2AK3
9559	-0.584959441673943	2-7	VPS26A
960	-0.831588677297622	2-8 ^2	CD44
653121	-0.614960396058643	1-8 ^2	ZBTB8
