# Supplementary material for: Computational identification of hepatitis C virus associated microRNA-mRNA regulatory modules in human livers
Source: BMC Genomics. 2009 Aug 11;10:373. doi: 10.1186/1471-2164-10-373 (PMC2907698; doi:10.1186/1471-2164-10-373)
Supplement: Additional file 2 — Complete lists of genes in identified modules. This file includes tab-delimited text files, one for each identified module, listing all miRNAs and mRNAs and the correlation coefficients between them. It also has the details on target prediction, including the class of seed match and comparison with predictions from miRBase and TargetScan. [file 1471-2164-10-373-S2.zip › module.4.mir2mrna.cor.tab]

GeneID	hsa-miR-16	hsa-miR-16.seed	GeneSymbol
10049	-0.584030813894578	2-8 ^2	DNAJB6
10135	-0.594882486498893	2-7	PBEF1
10146	-0.608020670942638	2-8	G3BP1
10179	-0.663273743792937	2-8 ^2	RBM7
10204	-0.708757062104831	2-7	NUTF2
10286	-0.584503797876841	2-7	BCAS2
10294	-0.606554477793532	2-7.A1 ^2,3	DNAJA2
10490	-0.59173947570838	2-8 ^2	VTI1B
10526	-0.64218709089666	2-8 ^2	IPO8
10670	-0.60536945779955	2-8 ^1,2	RRAGA
10678	-0.683116428950704	2-8 ^1,2	B3GNT2
10767	-0.68376966595464	2-7	HBS1L
10890	-0.651483959751829	1-8 ^2,3	RAB10
10933	-0.669201370008655	2-7	MORF4L1
10971	-0.660537852992991	2-8 ^1,2,3	YWHAQ
10991	-0.578768015830981	1-8 ^2	SLC38A3
11059	-0.649625326529634	2-8 ^2,3	WWP1
11160	-0.623596425156443	2-7.A1 ^2,3	ERLIN2
11264	-0.619879371920235	1-8 ^2	PXMP4
11320	-0.601007708314174	1-8 ^2,3	MGAT4A
11326	-0.639822671010838	2-7	VSIG4
115294	-0.659702820956781	2-7	PCMTD1
119032	-0.565347143564072	2-8 ^1	C10orf32
122830	-0.69788182523879	2-7	NAT12
127253	-0.590293173151148	2-7	TYW3
130399	-0.561323357704291	2-7	ACVR1C
130507	-0.684559820489656	1-8 ^2,3	UBR3
1318	-0.615881676448992	2-7	SLC31A2
134147	-0.591550628485972	2-7	CMBL
135154	-0.591874491063861	2-8 ^2	C6orf57
1389	-0.652316005809673	2-8 ^2,3	CREBL2
1432	-0.654575975645601	2-7	MAPK14
148867	-0.569625863574642	2-7	SLC30A7
1519	-0.643297929892694	2-8 ^2	CTSO
1977	-0.568146938249885	2-7.A1 ^2,3	EIF4E
205	-0.593951711211764	1-8 ^2,3	AK3L1
205327	-0.605810274537736	2-8 ^2	FLJ38973
207063	-0.643981622616047	2-7	DHRSX
221035	-0.600007327531112	1-8 ^2	REEP3
22800	-0.594576697113718	2-7	RRAS2
23179	-0.64924597818823	2-7	RGL1
23405	-0.739452143096731	2-8 ^2	DICER1
23469	-0.571992250452265	2-7	PHF3
23471	-0.57556286187233	1-8 ^2,3	TRAM1
23530	-0.575051400502393	1-8	NNT
23548	-0.60948338910695	2-7.A1 ^2	TTC33
23558	-0.560620966942143	2-7	WBP2
23625	-0.603302490473888	2-7	FAM89B
25843	-0.623902367279298	1-8 ^2,3	MOBKL3
2589	-0.569367086245913	2-8 ^1,2	GALNT1
25901	-0.57681160101887	2-8 ^1,2,3	CCDC28A
25994	-0.6087515925935	2-8 ^1,2,3	HIGD1A
26135	-0.597849318613794	2-8 ^1,2,3	SERBP1
26225	-0.78481538849861	2-7	ARL5A
26263	-0.570261640595124	2-7	FBXO22
26275	-0.663199832077279	2-7	HIBCH
2644	-0.625577047555225	2-7	GCHFR
2690	-0.577757970559756	1-8 ^2,3	GHR
26959	-0.572326886209275	2-7	HBP1
27020	-0.611808469487103	2-7	NPTN
27042	-0.638017241932472	1-8 ^2	C1orf107
27309	-0.60142365517619	2-7	ZNF330
283537	-0.65640190018382	2-7.A1 ^2	SLC46A3
29083	-0.625607839116007	2-7	GTPBP8
29883	-0.661453448649397	2-7	CNOT7
3093	-0.567320160837344	2-7	HIP2
317671	-0.581885006407209	2-7	RFESD
3340	-0.64439898546776	2-8 ^2	NDST1
3732	-0.565916693470949	2-7.A1 ^2	CD82
3759	-0.589915776037307	1-8 ^2,3	KCNJ2
3839	-0.564637163289835	2-7.A1 ^2,3	KPNA3
387522	-0.596378134681425	2-8 ^2,3	TMEM189-UBE2V1
394	-0.615758027676759	2-8 ^2,3	ARHGAP5
3987	-0.674909616707993	2-8	LIMS1
4089	-0.69284344515931	1-8	SMAD4
4507	-0.589780928073762	2-7.A1 ^2	MTAP
4515	-0.601820727544029	2-8 ^1,2	MTCP1
4697	-0.588891854832054	2-7	NDUFA4
493856	-0.610547425192525	2-7	CISD2
50808	-0.670553763772974	2-7	AK3
50848	-0.585727792273422	2-7	F11R
51067	-0.562325876476839	2-8 ^2	YARS2
51068	-0.664871079687614	2-8 ^2	NMD3
51097	-0.563975106051229	2-8 ^1,2	SCCPDH
5110	-0.593486753877921	2-8 ^1,2,3	PCMT1
51123	-0.654442614639198	2-7	ZNF706
51184	-0.60582053842133	2-8 ^1,2	ATPBD1C
51253	-0.601617934154031	2-8 ^1,2	MRPL37
51304	-0.560520546278575	2-7	ZDHHC3
51337	-0.561548258187006	2-7	C8orf55
51362	-0.694814644383666	2-7	CDC40
51449	-0.656983316898801	2-7	PCYOX1
51495	-0.575834154898104	2-8 ^2	PTPLAD1
51529	-0.575625261704838	2-7	ANAPC11
51705	-0.588027709311186	2-8 ^2	EMCN
5283	-0.618386944400009	2-7	PIGH
54108	-0.594835541773088	2-8 ^2	CHRAC1
54205	-0.593585146905367	2-8 ^2	CYCS
54437	-0.567590173778304	2-8 ^2	SEMA5B
54885	-0.596376108195987	2-7.A1 ^2	TBC1D8B
54926	-0.623249365976331	2-7	UBE2R2
55022	-0.628723956792215	2-8 ^2,3	PID1
55089	-0.587925503840742	2-8 ^2	SLC38A4
55156	-0.564472820665985	2-7.A1 ^2	ARMC1
55214	-0.646495788714692	1-8	LEPREL1
55326	-0.565600955137699	2-8 ^2	AGPAT5
55437	-0.612397906116026	2-8 ^1,2,3	ALS2CR2
55629	-0.658631429970945	2-7.A1 ^2	PNRC2
5573	-0.5709564760639	1-8 ^2	PRKAR1A
55791	-0.637562438004476	2-8 ^2	C1orf103
56160	-0.563031801959058	1-8 ^2	NDNL2
56994	-0.637075236260664	2-8 ^1,2,3	CHPT1
570	-0.577806234183143	2-7.A1 ^2,3	BAAT
57182	-0.596183077199567	2-7	ANKRD50
57669	-0.63433126544363	2-8 ^2	EPB41L5
5814	-0.574709563627043	2-8 ^2,3	PURB
5824	-0.578607612635209	2-8 ^2	PEX19
58475	-0.759729500131631	2-8 ^2	MS4A7
58533	-0.606807187278347	2-8 ^2	SNX6
5867	-0.607025203203394	2-7	RAB4A
5886	-0.6367933038849	2-7	RAD23A
5887	-0.699871479508126	2-8 ^2,3	RAD23B
60592	-0.643291549224738	2-8 ^2,3	SCOC
6208	-0.593719059215027	2-8	RPS14
637	-0.627511116573496	2-7	BID
6400	-0.627217604055746	2-8 ^2	SEL1L
64080	-0.658916981341724	2-7	RBKS
64327	-0.623354242978856	2-7	LMBR1
64398	-0.736300929124353	2-7	MPP5
6566	-0.566012534594917	2-8 ^2	SLC16A1
65986	-0.607587629060675	2-8 ^2,3	ZBTB10
6613	-0.605634754627971	2-8	SUMO2
6715	-0.598041452786863	2-7	SRD5A1
6731	-0.625235538685582	2-8 ^2	SRP72
6774	-0.65246831428098	2-7	STAT3
6815	-0.624350478277203	1-8	STYX
6845	-0.629139929102942	2-8 ^2,3	SYBL1
689	-0.576129524410814	2-7.A1 ^2	BTF3
6907	-0.603993017441774	2-8 ^2	TBL1X
7023	-0.62778165696834	2-8 ^1,2,3	TFAP4
7095	-0.595853625160458	1-8 ^2	TLOC1
7096	-0.57939430976745	2-8 ^1,2	TLR1
713	-0.588414343673094	2-8 ^2	C1QB
7320	-0.593816507299006	2-8 ^2	UBE2B
7323	-0.688843651893717	2-7	UBE2D3
7328	-0.577952202401948	2-8 ^2	UBE2H
746	-0.645441189820126	2-8 ^1,2	C11orf10
760	-0.565709846032602	2-8 ^2	CA2
79576	-0.609691362020649	2-7	NKAP
79582	-0.589636088273825	2-8	SPAG16
79639	-0.587859262201273	2-7	TMEM53
79646	-0.617159436644617	2-7	PANK3
79650	-0.623363345791473	2-8 ^2	C16orf57
805	-0.588154639501511	2-8	CALM2
80777	-0.609372615000048	2-8 ^2	CYB5B
81031	-0.591852520415951	2-7	SLC2A10
817	-0.59197844602759	2-7	CAMK2D
830	-0.68354847383403	1-8 ^2,3	CAPZA2
83640	-0.566033014362785	2-8	FAM103A1
83641	-0.591819830755192	2-7	FAM107B
83699	-0.61476406625233	2-8 ^2,3	SH3BGRL2
83715	-0.579632344756718	2-8 ^2	ESPN
83787	-0.700292517570576	2-7.A1 ^2	ARMC10
8411	-0.575825888370307	2-7	EEA1
84236	-0.708378439262818	2-7.A1	RHBDD1
84311	-0.570927296283076	2-7	MRPL45
84522	-0.572404037205403	2-7	JAGN1
8540	-0.643613842946704	2-7	AGPS
8613	-0.67362848300403	2-8 ^2	PPAP2B
8683	-0.589101574055046	2-7	SFRS9
8763	-0.654345478034436	2-8 ^2,3	CD164
8804	-0.627657300017624	1-8 ^2	CREG1
8826	-0.633243665937121	2-8 ^2	IQGAP1
8876	-0.693221062998575	2-7	VNN1
8905	-0.601784471704445	2-8 ^2	AP1S2
8942	-0.596686477014722	2-7	KYNU
900	-0.653401102835804	2-7	CCNG1
9060	-0.576813781842345	2-7	PAPSS2
90865	-0.683400138327875	2-7.A1 ^2	IL33
91039	-0.624639375068591	2-7	DPP9
91452	-0.578943464708718	2-7	ACBD5
9169	-0.606931044996731	2-8 ^2	SFRS2IP
92259	-0.57823622528917	2-7	MRPS36
9332	-0.653947949531309	2-8 ^1,2	CD163
94081	-0.628039479529494	2-7.A1 ^2	SFXN1
9550	-0.59443809014023	2-7	ATP6V1G1
9650	-0.59153759046954	2-7	MTFR1
9749	-0.596738059245433	1-8 ^2,3	PHACTR2
9813	-0.603308810085649	2-8 ^2	KIAA0494
987	-0.575011784472172	2-7	LRBA
9936	-0.641525011663319	2-8 ^2	CD302
