# Supplementary material for: Computational identification of hepatitis C virus associated microRNA-mRNA regulatory modules in human livers
Source: BMC Genomics. 2009 Aug 11;10:373. doi: 10.1186/1471-2164-10-373 (PMC2907698; doi:10.1186/1471-2164-10-373)
Supplement: Additional file 2 — Complete lists of genes in identified modules. This file includes tab-delimited text files, one for each identified module, listing all miRNAs and mRNAs and the correlation coefficients between them. It also has the details on target prediction, including the class of seed match and comparison with predictions from miRBase and TargetScan. [file 1471-2164-10-373-S2.zip › module.50.mir2mrna.cor.tab]

GeneID	hsa-miR-122a	hsa-miR-320	hsa-miR-122a.seed	hsa-miR-320.seed	GeneSymbol
10380	-0.572755967577807	-0.639647405417731	2-7.A1 ^2	2-8 ^2	BPNT1
127428	-0.579034533641872	-0.659224734637476	1-8 ^2	2-7.A1 ^2	C1orf83
148932	-0.572723147750704	-0.665948588986538	2-7.A1 ^2	2-8 ^2	MOBKL2C
1850	-0.755195880594203	-0.635851008439361	2-7	2-7	DUSP8
309	-0.685297860736369	-0.587605857484731	2-7	2-8 ^2	ANXA6
4192	-0.737089195310136	-0.635643855975395	2-7	2-7.A1 ^1,2	MDK
6809	-0.765170531757561	-0.670284797849203	2-7.A1 ^2	2-8 ^2	STX3
79144	-0.664699624925797	-0.601822928688741	2-7	2-7	C20orf149
81620	-0.637971894683517	-0.652648568352154	2-7.A1 ^2	2-8 ^2	CDT1
8870	-0.750840490084279	-0.613872651557225	2-7	2-7	IER3
9261	-0.561485587106889	-0.598549188599881	2-7	2-7	MAPKAPK2
