# Supplementary material for: Computational identification of hepatitis C virus associated microRNA-mRNA regulatory modules in human livers
Source: BMC Genomics. 2009 Aug 11;10:373. doi: 10.1186/1471-2164-10-373 (PMC2907698; doi:10.1186/1471-2164-10-373)
Supplement: Additional file 2 — Complete lists of genes in identified modules. This file includes tab-delimited text files, one for each identified module, listing all miRNAs and mRNAs and the correlation coefficients between them. It also has the details on target prediction, including the class of seed match and comparison with predictions from miRBase and TargetScan. [file 1471-2164-10-373-S2.zip › module.52.mir2mrna.cor.tab]

GeneID	hsa-miR-509	hsa-miR-509.seed	GeneSymbol
10409	-0.62620555133669	2-7	BASP1
11030	-0.751190254965227	2-7	RBPMS
11051	-0.639334746059995	2-7.A1 ^2	NUDT21
11160	-0.580425320748519	1-8 ^2	ERLIN2
11320	-0.589315242166335	2-7	MGAT4A
11345	-0.617062267812796	2-7.A1 ^2	GABARAPL2
118788	-0.659180092501288	2-8 ^2	PIK3AP1
122830	-0.743748618998239	2-7.A1 ^2	NAT12
126364	-0.586759371801438	2-7	LRRC25
132720	-0.669118607218642	2-7	C4orf32
1519	-0.734978402738428	2-8 ^2	CTSO
168374	-0.602073809299951	2-8 ^2	ZNF92
1910	-0.634112596232106	2-7.A1	EDNRB
1965	-0.655932458292648	2-7	EIF2S1
1977	-0.622228744902356	2-7.A1 ^2,3	EIF4E
202459	-0.570063754179242	2-7	LOC202459
2042	-0.578287967172155	2-7.A1 ^2	EPHA3
219771	-0.608370922962145	2-8	CCNY
22826	-0.604165164908061	1-8 ^2	DNAJC8
22927	-0.77235063841297	1-8	HABP4
25898	-0.570652786837554	1-8 ^2	RCHY1
25994	-0.610256098263138	2-7	HIGD1A
26060	-0.576442500041827	2-8 ^2	APPL1
26112	-0.591022506551284	2-7	CCDC69
27036	-0.635628632129923	2-7	SIGLEC7
29116	-0.614526964930919	2-8 ^2	MYLIP
3394	-0.689277662504097	2-8 ^2	IRF8
3423	-0.609250710832645	2-7	IDS
3762	-0.611527351395223	2-7.A1 ^2	KCNJ5
3840	-0.610510036197951	2-7	KPNA4
4087	-0.580663373713619	1-8 ^2	SMAD2
4481	-0.644135952478211	2-7	MSR1
51028	-0.697150332690225	1-8 ^2	VPS36
51582	-0.670794369722907	2-7	AZIN1
51728	-0.653699958809382	2-7.A1 ^2	POLR3K
54108	-0.57781402191738	2-8 ^2	CHRAC1
54205	-0.579316346671838	2-7	CYCS
54819	-0.690011752318305	1-8 ^2	ZCCHC10
5500	-0.603432980770204	2-7	PPP1CB
55322	-0.57887830813666	2-7	C5orf22
55647	-0.656852259009095	2-7	RAB20
5569	-0.636478002703916	1-8 ^2	PKIA
5579	-0.698760593267291	2-7	PRKCB1
55824	-0.589399447235562	2-7.A1 ^2	PAG1
55884	-0.564433081226264	2-7	WSB2
5591	-0.609044421155917	2-7	PRKDC
55973	-0.634537537741779	2-7.A1	BCAP29
56892	-0.656073076383529	2-7	C8orf4
56990	-0.565206922173102	2-7	CDC42SE2
57403	-0.828717174757885	2-7	RAB22A
57461	-0.5670176699529	2-8	ISY1
57552	-0.756740713202599	2-7	AADACL1
58505	-0.660849577262744	2-8 ^2	DC2
5910	-0.67509566195143	2-8	RAP1GDS1
5993	-0.565395879358229	1-8 ^2	RFX5
6387	-0.599706090958616	2-8 ^2	CXCL12
63982	-0.611947157894611	2-7.A1 ^2	TMEM16C
64219	-0.656358964684718	1-8 ^2	PJA1
657	-0.656471632574978	2-7	BMPR1A
7172	-0.625076334720774	1-8 ^2	TPMT
7328	-0.72451395186144	2-7	UBE2H
757	-0.66458379603074	2-7.A1 ^2	TMEM50B
79712	-0.62151022759619	2-7	GTDC1
79768	-0.576662084182166	1-8 ^2	C15orf29
84236	-0.710199360834771	2-7	RHBDD1
84285	-0.663808752476139	2-7.A1 ^2	EIF1AD
84365	-0.664985958353729	2-8 ^2	MKI67IP
84913	-0.60229594409044	2-7	ATOH8
8665	-0.62981822571934	2-8	EIF3F
87	-0.57138435633109	2-7	ACTN1
8763	-0.576411488069056	2-8 ^2	CD164
8935	-0.649293639048812	2-7	SKAP2
90268	-0.624680084473147	2-7.A1 ^2	FAM105B
90411	-0.634606742602013	1-8 ^2	MCFD2
9148	-0.608858886493384	1-8 ^2	NEURL
9218	-0.599983307235966	2-7.A1 ^2	VAPA
9306	-0.651663053305899	2-8 ^2	SOCS6
93183	-0.686122292798976	2-7.A1	PIGM
93380	-0.817060650799829	1-8 ^2	TMEM32
9732	-0.623275232412632	2-7.A1 ^2	DOCK4
9936	-0.563176170656607	2-7	CD302
653121	-0.65400558445245	2-7.A1 ^2	ZBTB8
