# Supplementary material for: Computational identification of hepatitis C virus associated microRNA-mRNA regulatory modules in human livers
Source: BMC Genomics. 2009 Aug 11;10:373. doi: 10.1186/1471-2164-10-373 (PMC2907698; doi:10.1186/1471-2164-10-373)
Supplement: Additional file 2 — Complete lists of genes in identified modules. This file includes tab-delimited text files, one for each identified module, listing all miRNAs and mRNAs and the correlation coefficients between them. It also has the details on target prediction, including the class of seed match and comparison with predictions from miRBase and TargetScan. [file 1471-2164-10-373-S2.zip › module.55.mir2mrna.cor.tab]

GeneID	hsa-miR-424	hsa-miR-424.seed	GeneSymbol
10526	-0.582804151404526	2-8 ^2	IPO8
10678	-0.584953817535491	2-8 ^2	B3GNT2
10762	-0.600985620804437	1-8 ^2,3	NUP50
10767	-0.561992866442983	2-7	HBS1L
10890	-0.613800762501062	1-8 ^2,3	RAB10
11160	-0.56073902186583	2-7.A1 ^2,3	ERLIN2
11212	-0.607626065599108	2-8 ^1,2	PROSC
116461	-0.561601811873995	2-8 ^2	C1orf19
120534	-0.604220843835005	2-8 ^2	C11orf46
122830	-0.613977662257295	2-7	NAT12
130507	-0.563310037102471	1-8 ^2,3	UBR3
1432	-0.634458523668054	2-7	MAPK14
148867	-0.639163046689473	2-7	SLC30A7
1545	-0.571828056905398	2-8 ^2	CYP1B1
1979	-0.65498876081189	2-7	EIF4EBP2
223082	-0.676049687396694	1-8 ^2	ZNRF2
23469	-0.677479072956485	2-7	PHF3
25924	-0.613501119662669	1-8 ^2	MYRIP
26018	-0.573800317661174	2-8 ^2,3	LRIG1
26225	-0.607199361047682	2-7	ARL5A
26275	-0.560875509820364	2-7	HIBCH
26959	-0.659846689403171	2-7 ^1	HBP1
29968	-0.56994123400506	1-8 ^2	PSAT1
3759	-0.580819192326526	1-8 ^2,3	KCNJ2
394	-0.683914995308045	2-8 ^2,3	ARHGAP5
4089	-0.620568366330733	1-8	SMAD4
50808	-0.599799892821139	2-7	AK3
51449	-0.57883883528849	2-7	PCYOX1
51705	-0.57860678535261	2-8 ^2	EMCN
55156	-0.652740585126631	2-7.A1 ^2	ARMC1
55312	-0.639574168426217	1-8 ^2	RFK
55791	-0.583755899406778	2-8 ^2	C1orf103
60592	-0.571012523379241	2-8 ^2,3	SCOC
6400	-0.562346929504978	2-8 ^2	SEL1L
64946	-0.668679759114281	2-7	CENPH
7049	-0.573587348643267	2-8 ^2,3	TGFBR3
7095	-0.64787962243509	1-8 ^2	TLOC1
7274	-0.572192353244062	2-7	TTPA
7320	-0.56461421832704	2-8 ^2	UBE2B
79589	-0.577810790830776	2-7	RNF128
8036	-0.615248459398195	2-8 ^2	SHOC2
830	-0.58602117548365	1-8 ^2,3	CAPZA2
8411	-0.614964158077666	2-7	EEA1
8462	-0.565077647947998	2-7	KLF11
8876	-0.580061908903426	2-7	VNN1
8905	-0.624896733185608	2-8 ^2	AP1S2
900	-0.611606119375805	2-7	CCNG1
9804	-0.567154171376475	2-8 ^2	TOMM20
