# Supplementary material for: Computational identification of hepatitis C virus associated microRNA-mRNA regulatory modules in human livers
Source: BMC Genomics. 2009 Aug 11;10:373. doi: 10.1186/1471-2164-10-373 (PMC2907698; doi:10.1186/1471-2164-10-373)
Supplement: Additional file 2 — Complete lists of genes in identified modules. This file includes tab-delimited text files, one for each identified module, listing all miRNAs and mRNAs and the correlation coefficients between them. It also has the details on target prediction, including the class of seed match and comparison with predictions from miRBase and TargetScan. [file 1471-2164-10-373-S2.zip › module.57.mir2mrna.cor.tab]

GeneID	hsa-miR-191	hsa-miR-191.seed	GeneSymbol
10650	-0.693357635376558	2-7	SLMO1
1656	-0.566312544932695	2-8 ^2	DDX6
23264	-0.600090973087273	2-7	ZC3H7B
283209	-0.715370988609673	1-8 ^2	PGM2L1
29114	-0.568690914445974	2-8 ^1,2	TAGLN3
3977	-0.571014928613579	1-8 ^2	LIFR
4208	-0.825408579200176	2-7	MEF2C
55148	-0.580668174780415	2-7	C14orf130
56034	-0.641505834709561	2-8 ^1,2	PDGFC
7716	-0.727295584751918	2-8 ^2	VEZF1
81796	-0.600907829959068	2-8 ^1,2	SLCO5A1
9236	-0.678346657973427	2-8 ^2	CCPG1
