# Supplementary material for: Computational identification of hepatitis C virus associated microRNA-mRNA regulatory modules in human livers
Source: BMC Genomics. 2009 Aug 11;10:373. doi: 10.1186/1471-2164-10-373 (PMC2907698; doi:10.1186/1471-2164-10-373)
Supplement: Additional file 2 — Complete lists of genes in identified modules. This file includes tab-delimited text files, one for each identified module, listing all miRNAs and mRNAs and the correlation coefficients between them. It also has the details on target prediction, including the class of seed match and comparison with predictions from miRBase and TargetScan. [file 1471-2164-10-373-S2.zip › module.60.mir2mrna.cor.tab]

GeneID	hsa-miR-16	hsa-miR-26a	hsa-miR-424	hsa-miR-16.seed	hsa-miR-26a.seed	hsa-miR-424.seed	GeneSymbol
10678	-0.683116428950704	-0.66702513449038	-0.584953817535491	2-8 ^1,2	2-7	2-8 ^2	B3GNT2
10890	-0.651483959751829	-0.600940525046782	-0.613800762501062	1-8 ^2,3	2-7	1-8 ^2,3	RAB10
130507	-0.684559820489656	-0.61263818277422	-0.563310037102471	1-8 ^2,3	1-8 ^2,3	1-8 ^2,3	UBR3
1432	-0.654575975645601	-0.580786667991146	-0.634458523668054	2-7	2-7	2-7	MAPK14
23469	-0.571992250452265	-0.611784094179729	-0.677479072956485	2-7	1-8 ^2,3	2-7	PHF3
394	-0.615758027676759	-0.748575879585017	-0.683914995308045	2-8 ^2,3	2-8 ^2	2-8 ^2,3	ARHGAP5
4089	-0.69284344515931	-0.692687639834273	-0.620568366330733	1-8	2-8 ^2,3	1-8	SMAD4
50808	-0.670553763772974	-0.618850442985405	-0.599799892821139	2-7	2-7	2-7	AK3
51449	-0.656983316898801	-0.569060148144402	-0.57883883528849	2-7	2-7.A1 ^2	2-7	PCYOX1
7320	-0.593816507299006	-0.613204652249811	-0.56461421832704	2-8 ^2	2-7	2-8 ^2	UBE2B
830	-0.68354847383403	-0.677327899829579	-0.58602117548365	1-8 ^2,3	2-8 ^2	1-8 ^2,3	CAPZA2
