# Supplementary material for: Computational identification of hepatitis C virus associated microRNA-mRNA regulatory modules in human livers
Source: BMC Genomics. 2009 Aug 11;10:373. doi: 10.1186/1471-2164-10-373 (PMC2907698; doi:10.1186/1471-2164-10-373)
Supplement: Additional file 2 — Complete lists of genes in identified modules. This file includes tab-delimited text files, one for each identified module, listing all miRNAs and mRNAs and the correlation coefficients between them. It also has the details on target prediction, including the class of seed match and comparison with predictions from miRBase and TargetScan. [file 1471-2164-10-373-S2.zip › module.63.mir2mrna.cor.tab]

GeneID	hsa-miR-199a*	hsa-miR-199a*.seed	GeneSymbol
10788	-0.584356863978817	2-7	IQGAP2
10826	-0.587106457066812	2-7.A1	C5orf4
11199	-0.568790393707113	2-7	ANXA10
1193	-0.576707748561949	2-7	CLIC2
122786	-0.572599718752371	2-7.A1	FRMD6
162239	-0.6179847916148	2-7	ZFP1
223082	-0.570976094797225	2-7.A1	ZNRF2
23116	-0.58420526518223	2-7.A1	KIAA0423
2650	-0.578344294635986	2-7.A1	GCNT1
29968	-0.59775244304193	2-8	PSAT1
30832	-0.609502134153114	2-7	ZNF354C
339318	-0.58201434423333	2-7.A1	ZNF181
4128	-0.616418548823146	2-7	MAOA
4212	-0.582265190795485	1-8	MEIS2
51115	-0.616431644484044	2-7.A1	FAM82B
55288	-0.567851543899693	2-8	RHOT1
55364	-0.580558273681035	2-7	IMPACT
56521	-0.68288028130557	2-7	DNAJC12
57615	-0.62001677671014	2-7	ZNF492
7095	-0.564168187624927	2-8	TLOC1
79158	-0.777854322553921	2-7	GNPTAB
79758	-0.560803638845989	2-8	DHRS12
80254	-0.62488689270777	2-7.A1	CEP63
80303	-0.597432128137094	2-7.A1	EFHD1
8404	-0.595775024062449	2-7.A1	SPARCL1
84078	-0.565290469317977	2-7	KBTBD7
8436	-0.586719072983275	2-7	SDPR
9429	-0.628351894588238	2-7	ABCG2
