# Supplementary material for: Computational identification of hepatitis C virus associated microRNA-mRNA regulatory modules in human livers
Source: BMC Genomics. 2009 Aug 11;10:373. doi: 10.1186/1471-2164-10-373 (PMC2907698; doi:10.1186/1471-2164-10-373)
Supplement: Additional file 2 — Complete lists of genes in identified modules. This file includes tab-delimited text files, one for each identified module, listing all miRNAs and mRNAs and the correlation coefficients between them. It also has the details on target prediction, including the class of seed match and comparison with predictions from miRBase and TargetScan. [file 1471-2164-10-373-S2.zip › module.73.mir2mrna.cor.tab]

GeneID	hsa-miR-16	hsa-miR-509	hsa-miR-16.seed	hsa-miR-509.seed	GeneSymbol
11160	-0.623596425156443	-0.580425320748519	2-7.A1 ^2,3	1-8 ^2	ERLIN2
11320	-0.601007708314174	-0.589315242166335	1-8 ^2,3	2-7	MGAT4A
122830	-0.69788182523879	-0.743748618998239	2-7	2-7.A1 ^2	NAT12
1519	-0.643297929892694	-0.734978402738428	2-8 ^2	2-8 ^2	CTSO
1977	-0.568146938249885	-0.622228744902356	2-7.A1 ^2,3	2-7.A1 ^2,3	EIF4E
25994	-0.6087515925935	-0.610256098263138	2-8 ^1,2,3	2-7	HIGD1A
54108	-0.594835541773088	-0.57781402191738	2-8 ^2	2-8 ^2	CHRAC1
54205	-0.593585146905367	-0.579316346671838	2-8 ^2	2-7	CYCS
7328	-0.577952202401948	-0.72451395186144	2-8 ^2	2-7	UBE2H
84236	-0.708378439262818	-0.710199360834771	2-7.A1	2-7	RHBDD1
8763	-0.654345478034436	-0.576411488069056	2-8 ^2,3	2-8 ^2	CD164
9936	-0.641525011663319	-0.563176170656607	2-8 ^2	2-7	CD302
