# Supplementary material for: Computational identification of hepatitis C virus associated microRNA-mRNA regulatory modules in human livers
Source: BMC Genomics. 2009 Aug 11;10:373. doi: 10.1186/1471-2164-10-373 (PMC2907698; doi:10.1186/1471-2164-10-373)
Supplement: Additional file 2 — Complete lists of genes in identified modules. This file includes tab-delimited text files, one for each identified module, listing all miRNAs and mRNAs and the correlation coefficients between them. It also has the details on target prediction, including the class of seed match and comparison with predictions from miRBase and TargetScan. [file 1471-2164-10-373-S2.zip › module.76.mir2mrna.cor.tab]

GeneID	hsa-miR-215	hsa-miR-26a	hsa-miR-215.seed	hsa-miR-26a.seed	GeneSymbol
11231	-0.570823009088562	-0.56082587559344	1-8 ^2	2-8 ^2	SEC63
115207	-0.574181919845042	-0.607323520783744	2-7	2-7	KCTD12
120534	-0.623664183378996	-0.635265366917728	2-7	2-8 ^2	C11orf46
134218	-0.567084961417336	-0.641926328373921	2-7.A1 ^2	2-8 ^2,3	DNAJC21
1389	-0.644507386204868	-0.582648524467756	2-7.A1 ^2,3	2-8 ^2	CREBL2
154807	-0.586020973897308	-0.660162173566307	2-7	2-7	VKORC1L1
22936	-0.588214239481868	-0.634427798771342	2-7.A1	2-7	ELL2
26060	-0.598263777365491	-0.669721252869563	2-8 ^2	2-7	APPL1
27101	-0.599827394389544	-0.723331849351155	2-7	2-7.A1 ^2	CACYBP
29968	-0.578524351144879	-0.600275206789346	2-7.A1 ^2	2-7.A1 ^2	PSAT1
4089	-0.652977042005014	-0.692687639834273	2-7	2-8 ^2,3	SMAD4
51444	-0.609394911411799	-0.658057652340474	2-7	2-7.A1 ^2,3	RNF138
51449	-0.564309004498609	-0.569060148144402	2-7.A1 ^2	2-7.A1 ^2	PCYOX1
55754	-0.563117160623926	-0.618203350014134	1-8 ^2	2-8 ^2	TMEM30A
57092	-0.56738483714518	-0.580142445238492	2-7.A1 ^2	2-7	PCNP
5728	-0.565600542951101	-0.67290280472623	2-7	1-8 ^2,3	PTEN
57552	-0.585580785177854	-0.708639152652323	2-8 ^2	1-8 ^2,3	AADACL1
58475	-0.645217288626295	-0.57454605756924	2-7	2-7.A1 ^2	MS4A7
6309	-0.62828995562773	-0.571157625558613	2-8 ^1,2	2-8 ^2	SC5DL
64776	-0.789697535094524	-0.748165593718594	2-7	2-7	C11orf1
66008	-0.59995891405994	-0.68921707159743	2-7.A1 ^2	2-8 ^2	TRAK2
6815	-0.560940687019422	-0.596955553337624	2-7	1-8 ^2,3	STYX
7107	-0.57638050723697	-0.675885118832933	2-8 ^1,2	2-7	GPR137B
79582	-0.693789267054556	-0.775272690703878	2-7	2-7	SPAG16
8763	-0.652031372579389	-0.627144295247094	2-8 ^2	2-7	CD164
91612	-0.641759155757545	-0.640082044807344	2-7	2-7.A1 ^2	CHURC1
92106	-0.609610988408825	-0.712791262052825	2-7	2-8 ^1,2	OXNAD1
922	-0.635215161481288	-0.592872289288127	2-7.A1 ^2	2-7 ^1	CD5L
