# Supplementary material for: Computational identification of hepatitis C virus associated microRNA-mRNA regulatory modules in human livers
Source: BMC Genomics. 2009 Aug 11;10:373. doi: 10.1186/1471-2164-10-373 (PMC2907698; doi:10.1186/1471-2164-10-373)
Supplement: Additional file 2 — Complete lists of genes in identified modules. This file includes tab-delimited text files, one for each identified module, listing all miRNAs and mRNAs and the correlation coefficients between them. It also has the details on target prediction, including the class of seed match and comparison with predictions from miRBase and TargetScan. [file 1471-2164-10-373-S2.zip › module.78.mir2mrna.cor.tab]

GeneID	hsa-miR-130a	hsa-miR-16	hsa-miR-130a.seed	hsa-miR-16.seed	GeneSymbol
11264	-0.586265598477406	-0.619879371920235	2-8 ^2	1-8 ^2	PXMP4
115294	-0.580824842746132	-0.659702820956781	2-7	2-7	PCMTD1
122830	-0.576369875998849	-0.69788182523879	2-8 ^2,3	2-7	NAT12
1432	-0.561618617635178	-0.654575975645601	2-7.A1 ^2	2-7	MAPK14
207063	-0.603859697943266	-0.643981622616047	2-7	2-7	DHRSX
23405	-0.689440909603826	-0.739452143096731	2-8 ^2,3	2-8 ^2	DICER1
25994	-0.593671611805569	-0.6087515925935	2-7	2-8 ^1,2,3	HIGD1A
283537	-0.582258037941279	-0.65640190018382	2-7	2-7.A1 ^2	SLC46A3
29883	-0.629593797104909	-0.661453448649397	2-8 ^2,3	2-7	CNOT7
3340	-0.596130295061154	-0.64439898546776	2-7	2-8 ^2	NDST1
3987	-0.561406272349969	-0.674909616707993	2-7	2-8	LIMS1
51362	-0.603065832452226	-0.694814644383666	2-7	2-7	CDC40
54205	-0.609674947505574	-0.593585146905367	2-7	2-8 ^2	CYCS
55629	-0.572178353929262	-0.658631429970945	2-7	2-7.A1 ^2	PNRC2
58475	-0.672157404582229	-0.759729500131631	2-8 ^1,2	2-8 ^2	MS4A7
6400	-0.572389759643327	-0.627217604055746	1-8 ^2	2-8 ^2	SEL1L
64398	-0.710618052520908	-0.736300929124353	2-7.A1 ^2	2-7	MPP5
6907	-0.578711083133281	-0.603993017441774	2-7	2-8 ^2	TBL1X
83787	-0.587482009666199	-0.700292517570576	2-8 ^2	2-7.A1 ^2	ARMC10
84236	-0.573666871906666	-0.708378439262818	2-8	2-7.A1	RHBDD1
8876	-0.630037489360831	-0.693221062998575	2-7	2-7	VNN1
91039	-0.63992250057555	-0.624639375068591	2-8 ^2	2-7	DPP9
91452	-0.568830427502495	-0.578943464708718	1-8 ^2,3	2-7	ACBD5
