# Supplementary material for: Computational identification of hepatitis C virus associated microRNA-mRNA regulatory modules in human livers
Source: BMC Genomics. 2009 Aug 11;10:373. doi: 10.1186/1471-2164-10-373 (PMC2907698; doi:10.1186/1471-2164-10-373)
Supplement: Additional file 2 — Complete lists of genes in identified modules. This file includes tab-delimited text files, one for each identified module, listing all miRNAs and mRNAs and the correlation coefficients between them. It also has the details on target prediction, including the class of seed match and comparison with predictions from miRBase and TargetScan. [file 1471-2164-10-373-S2.zip › module.79.mir2mrna.cor.tab]

GeneID	hsa-miR-146b	hsa-miR-146b.seed	GeneSymbol
113189	-0.620615681550877	2-8 ^2	CHST14
113235	-0.595310077194302	2-8 ^2	SLC46A1
121355	-0.578495141485633	2-7.A1 ^2	GTSF1
130399	-0.669286523358729	2-7	ACVR1C
2273	-0.575455523451198	2-8 ^2	FHL1
23114	-0.651273427376635	1-8 ^2	NFASC
23151	-0.599462726403967	2-7	DIP
2551	-0.651320352360675	1-8 ^2	GABPA
25895	-0.597226270178064	2-7.A1 ^2	FAM119B
25936	-0.599789021041458	2-8 ^2	NSL1
26577	-0.63436835521182	2-7	PCOLCE2
27042	-0.647087781608191	2-7	C1orf107
29968	-0.573494926498841	2-7	PSAT1
3845	-0.570405756034299	2-8 ^2	KRAS
4863	-0.635537310389957	2-7	NPAT
51304	-0.567640718224329	2-7.A1 ^2	ZDHHC3
51449	-0.57666787293157	2-8 ^2	PCYOX1
54665	-0.584681816706901	2-7	RSBN1
5473	-0.569389992089527	1-8 ^2	PPBP
55313	-0.566974919717163	1-8	FLJ11151
56521	-0.698032342023622	1-8 ^2	DNAJC12
57134	-0.580992125520832	2-7.A1 ^2	MAN1C1
57150	-0.620598296421075	2-7	C6orf162
64081	-0.588359373645103	1-8 ^2	PBLD
6767	-0.631967460580269	2-8 ^2	ST13
7745	-0.583123650929955	2-7.A1 ^2	ZNF192
7813	-0.649104858391505	2-7.A1 ^2	EVI5
79605	-0.626572345623357	2-7.A1 ^2	PGBD5
81031	-0.591694752970429	2-8 ^2	SLC2A10
81494	-0.573893614116821	2-7	CFHR5
8450	-0.607646723995449	1-8 ^2	CUL4B
8555	-0.612745822055711	2-7.A1 ^2	CDC14B
8828	-0.573853046524044	2-8 ^2,3	NRP2
92259	-0.576711885783451	2-7	MRPS36
9429	-0.561375494243898	2-8 ^2	ABCG2
