# Supplementary material for: Computational identification of hepatitis C virus associated microRNA-mRNA regulatory modules in human livers
Source: BMC Genomics. 2009 Aug 11;10:373. doi: 10.1186/1471-2164-10-373 (PMC2907698; doi:10.1186/1471-2164-10-373)
Supplement: Additional file 2 — Complete lists of genes in identified modules. This file includes tab-delimited text files, one for each identified module, listing all miRNAs and mRNAs and the correlation coefficients between them. It also has the details on target prediction, including the class of seed match and comparison with predictions from miRBase and TargetScan. [file 1471-2164-10-373-S2.zip › module.7.mir2mrna.cor.tab]

GeneID	hsa-miR-320	hsa-miR-320.seed	GeneSymbol
10057	-0.632604302973646	2-7.A1 ^2,3	ABCC5
10095	-0.648562220663426	2-7	ARPC1B
10109	-0.679585564030435	2-7	ARPC2
10380	-0.639647405417731	2-8 ^2	BPNT1
10616	-0.61034544128135	2-8 ^1,2	RBCK1
114991	-0.625320698422586	2-7	ZNF618
1263	-0.637505436993195	1-8 ^2,3	PLK3
127428	-0.659224734637476	2-7.A1 ^2	C1orf83
147687	-0.718382986074972	2-7.A1 ^2	ZNF417
148932	-0.665948588986538	2-8 ^2	MOBKL2C
1850	-0.635851008439361	2-7	DUSP8
2138	-0.566151508405258	1-8 ^2	EYA1
2175	-0.64283451581752	2-7	FANCA
2195	-0.695791555795048	2-7	FAT
23093	-0.567526591417028	2-7.A1 ^2	TTLL5
23154	-0.588441095734836	2-8 ^2,3	NCDN
26031	-0.630525378671607	2-7.A1 ^2	OSBPL3
26118	-0.585288511625704	2-7.A1 ^2	WSB1
26503	-0.607661960958702	2-7.A1 ^2	SLC17A5
27030	-0.580677881134601	2-7.A1 ^2	MLH3
27300	-0.590416629803789	2-7	ZNF544
3077	-0.695710376338234	2-7	HFE
30844	-0.588923607116854	2-7	EHD4
309	-0.587605857484731	2-8 ^2	ANXA6
332	-0.584319026496009	2-8 ^2	BIRC5
4172	-0.590770999559099	2-7	MCM3
4192	-0.635643855975395	2-7.A1 ^1,2	MDK
4288	-0.618834270162233	2-8 ^2	MKI67
4885	-0.669963100691041	2-8 ^2	NPTX2
56242	-0.58204877277948	2-7	ZNF253
56674	-0.577381194351974	2-8 ^2,3	TMEM9B
57017	-0.661057428047353	2-7	COQ9
57515	-0.622006697410007	2-7	SERINC1
5930	-0.568623324496599	2-7.A1 ^2,3	RBBP6
624	-0.568536714017748	2-8 ^2	BDKRB2
65125	-0.666804959377482	2-8	WNK1
6809	-0.670284797849203	2-8 ^2	STX3
79144	-0.601822928688741	2-7	C20orf149
79962	-0.617185999544249	2-7 ^1	FLJ13236
8019	-0.705594722985651	2-7	BRD3
80201	-0.560189162199337	2-8 ^2	HKDC1
808	-0.56902831435298	2-8 ^2,3	CALM3
81620	-0.652648568352154	2-8 ^2	CDT1
84529	-0.575445857089512	1-8 ^2	C15orf41
8870	-0.613872651557225	2-7	IER3
91179	-0.630537533493483	2-7	SCARF2
9156	-0.6235056230773	2-7	EXO1
9261	-0.598549188599881	2-7	MAPKAPK2
