# Supplementary material for: Computational identification of hepatitis C virus associated microRNA-mRNA regulatory modules in human livers
Source: BMC Genomics. 2009 Aug 11;10:373. doi: 10.1186/1471-2164-10-373 (PMC2907698; doi:10.1186/1471-2164-10-373)
Supplement: Additional file 2 — Complete lists of genes in identified modules. This file includes tab-delimited text files, one for each identified module, listing all miRNAs and mRNAs and the correlation coefficients between them. It also has the details on target prediction, including the class of seed match and comparison with predictions from miRBase and TargetScan. [file 1471-2164-10-373-S2.zip › module.81.mir2mrna.cor.tab]

GeneID	hsa-miR-15b	hsa-miR-15b.seed	GeneSymbol
114798	-0.600662618770387	2-8 ^2,3	SLITRK1
154881	-0.686047823989606	2-7.A1 ^2	KCTD7
18	-0.59932112248836	2-7	ABAT
185	-0.561947541704919	2-7	AGTR1
197358	-0.568297312383318	2-7	NLRC3
23037	-0.602695899928319	2-7	PDZD2
2350	-0.580408713225963	2-8 ^1,2	FOLR2
256435	-0.581720732657924	2-7.A1	ST6GALNAC3
266675	-0.627975829376987	2-8 ^1,2	BEST4
3572	-0.653115229536754	2-8	IL6ST
4143	-0.627867377869733	2-8 ^2	MAT1A
4683	-0.720706347837335	2-7	NBN
55011	-0.56249665186712	2-7	PIH1D1
5502	-0.630966689129893	2-8 ^2	PPP1R1A
56300	-0.64218524905753	2-7	IL1F9
56649	-0.581594507493966	2-8	TMPRSS4
60678	-0.586394691842156	2-7	EEFSEC
761	-0.772579557341609	2-7	CA3
7716	-0.598760798907656	2-7	VEZF1
7881	-0.565655057606829	2-8 ^2,3	KCNAB1
79865	-0.560575124458534	2-7	TREML2
80709	-0.577408179846418	2-8	AKNA
90952	-0.596178468528655	2-7	ESAM
