# Supplementary material for: Computational identification of hepatitis C virus associated microRNA-mRNA regulatory modules in human livers
Source: BMC Genomics. 2009 Aug 11;10:373. doi: 10.1186/1471-2164-10-373 (PMC2907698; doi:10.1186/1471-2164-10-373)
Supplement: Additional file 2 — Complete lists of genes in identified modules. This file includes tab-delimited text files, one for each identified module, listing all miRNAs and mRNAs and the correlation coefficients between them. It also has the details on target prediction, including the class of seed match and comparison with predictions from miRBase and TargetScan. [file 1471-2164-10-373-S2.zip › module.87.mir2mrna.cor.tab]

GeneID	hsa-miR-193b	hsa-miR-320	hsa-miR-193b.seed	hsa-miR-320.seed	GeneSymbol
114991	-0.648751257593018	-0.625320698422586	2-8 ^2	2-7	ZNF618
148932	-0.60215371701185	-0.665948588986538	2-7	2-8 ^2	MOBKL2C
1850	-0.723030215977887	-0.635851008439361	2-8	2-7	DUSP8
2175	-0.598817826583051	-0.64283451581752	2-7	2-7	FANCA
2195	-0.733617277864465	-0.695791555795048	2-7	2-7	FAT
26031	-0.651676299944139	-0.630525378671607	2-7	2-7.A1 ^2	OSBPL3
26503	-0.675836910640332	-0.607661960958702	2-7	2-7.A1 ^2	SLC17A5
27030	-0.635801498059913	-0.580677881134601	1-8 ^2	2-7.A1 ^2	MLH3
57515	-0.683727705797025	-0.622006697410007	2-7	2-7	SERINC1
65125	-0.694625034765196	-0.666804959377482	2-8	2-8	WNK1
79144	-0.566130168999483	-0.601822928688741	2-7.A1 ^2	2-7	C20orf149
