# Supplementary material for: Computational identification of hepatitis C virus associated microRNA-mRNA regulatory modules in human livers
Source: BMC Genomics. 2009 Aug 11;10:373. doi: 10.1186/1471-2164-10-373 (PMC2907698; doi:10.1186/1471-2164-10-373)
Supplement: Additional file 2 — Complete lists of genes in identified modules. This file includes tab-delimited text files, one for each identified module, listing all miRNAs and mRNAs and the correlation coefficients between them. It also has the details on target prediction, including the class of seed match and comparison with predictions from miRBase and TargetScan. [file 1471-2164-10-373-S2.zip › module.8.mir2mrna.cor.tab]

GeneID	hsa-miR-92	hsa-miR-92.seed	GeneSymbol
10057	-0.641564197280984	2-7	ABCC5
10109	-0.592899338773216	2-7.A1 ^2,3	ARPC2
127428	-0.574283677036848	2-7	C1orf83
127703	-0.573045555096246	2-7	C1orf216
130733	-0.605399929816773	2-7	TMEM178
140459	-0.577674566687354	2-8 ^2	ASB6
145748	-0.623033603366248	2-7.A1 ^2	LYSMD4
150094	-0.64832949132753	1-8 ^2,3	SNF1LK
153328	-0.589023703766442	2-7	LOC153328
161514	-0.592302742007479	2-7.A1 ^2	TBC1D21
1850	-0.73695039338567	2-7	DUSP8
2146	-0.646481789184538	2-7.A1 ^2,3	EZH2
2195	-0.71975741177921	2-7	FAT
23199	-0.574286113623998	2-7	KIAA0182
23780	-0.588066793162329	2-7.A1 ^2	APOL2
254887	-0.595325219813333	2-7.A1 ^2	ZDHHC23
26256	-0.708572072745734	2-7	CABYR
29128	-0.585136578546404	2-7	UHRF1
3985	-0.66008486728342	2-7	LIMK2
4703	-0.632331751366955	2-7.A1 ^2	NEB
50863	-0.690930239782544	2-7	HNT
51280	-0.652895783586566	2-7	GOLM1
5355	-0.598066813022753	2-7	PLP2
54997	-0.579057872799975	2-7	TESC
55092	-0.641196909637904	2-7	TMEM51
55222	-0.625628277061156	2-7.A1 ^2,3	LRRC20
56242	-0.610457425166012	2-8 ^2	ZNF253
5971	-0.63403380927616	2-8 ^2	RELB
64421	-0.565284962645286	2-7	DCLRE1C
6659	-0.701724555929734	1-8 ^2,3	SOX4
6809	-0.726048765623795	2-7	STX3
7127	-0.655961458954542	2-7	TNFAIP2
7975	-0.799743214761098	2-7.A1 ^2,3	MAFK
84464	-0.622859296265735	1-8 ^2,3	BTBD12
