# Supplementary material for: Computational identification of hepatitis C virus associated microRNA-mRNA regulatory modules in human livers
Source: BMC Genomics. 2009 Aug 11;10:373. doi: 10.1186/1471-2164-10-373 (PMC2907698; doi:10.1186/1471-2164-10-373)
Supplement: Additional file 2 — Complete lists of genes in identified modules. This file includes tab-delimited text files, one for each identified module, listing all miRNAs and mRNAs and the correlation coefficients between them. It also has the details on target prediction, including the class of seed match and comparison with predictions from miRBase and TargetScan. [file 1471-2164-10-373-S2.zip › module.94.mir2mrna.cor.tab]

GeneID	hsa-miR-202	hsa-miR-509	hsa-miR-202.seed	hsa-miR-509.seed	GeneSymbol
118788	-0.585119336451989	-0.659180092501288	2-7	2-8 ^2	PIK3AP1
122830	-0.656404841077964	-0.743748618998239	2-7.A1 ^2,3	2-7.A1 ^2	NAT12
2042	-0.629493342039139	-0.578287967172155	1-8 ^2,3	2-7.A1 ^2	EPHA3
219771	-0.650929422474142	-0.608370922962145	2-8	2-8	CCNY
22927	-0.790785703643096	-0.77235063841297	2-7	1-8	HABP4
3394	-0.708263225797484	-0.689277662504097	2-8 ^1,2	2-8 ^2	IRF8
4481	-0.670438174974531	-0.644135952478211	2-8 ^1	2-7	MSR1
51028	-0.567394057422776	-0.697150332690225	2-7.A1 ^2	1-8 ^2	VPS36
5569	-0.693924154952939	-0.636478002703916	2-7	1-8 ^2	PKIA
5579	-0.714191217505095	-0.698760593267291	2-7.A1 ^2	2-7	PRKCB1
55824	-0.56813577556212	-0.589399447235562	2-7.A1 ^2	2-7.A1 ^2	PAG1
57403	-0.798768727481407	-0.828717174757885	2-8 ^2	2-7	RAB22A
5910	-0.609931209120214	-0.67509566195143	2-7	2-8	RAP1GDS1
5993	-0.633130549855006	-0.565395879358229	2-7	1-8 ^2	RFX5
657	-0.603551307910679	-0.656471632574978	2-7.A1 ^2	2-7	BMPR1A
84236	-0.636815665168225	-0.710199360834771	2-8	2-7	RHBDD1
84285	-0.617118324721229	-0.663808752476139	2-7	2-7.A1 ^2	EIF1AD
8665	-0.572686179678642	-0.62981822571934	2-7.A1	2-8	EIF3F
90268	-0.568436513169246	-0.624680084473147	2-7.A1 ^1,2	2-7.A1 ^2	FAM105B
90411	-0.56159271773368	-0.634606742602013	2-7	1-8 ^2	MCFD2
9148	-0.604442658679192	-0.608858886493384	2-7.A1 ^2	1-8 ^2	NEURL
93380	-0.804346499322396	-0.817060650799829	1-8 ^2,3	1-8 ^2	TMEM32
653121	-0.614960396058643	-0.65400558445245	1-8 ^2	2-7.A1 ^2	ZBTB8
